# Supplementary material for: Comparative Transcriptomics of Fusarium graminearum and Magnaporthe oryzae Spore Germination Leading up To Infection
Source: mBio. 2023 Jan 4;14(1):e02442-22. doi: 10.1128/mbio.02442-22 (PMC9973345; doi:10.1128/mbio.02442-22)
Supplement: TABLE S1 [file mbio.02442-22-s0004.xlsx]

## Sheet: Table S1
Supplemental Table 1. Summary of transcriptome sequencing results for F. graminearum and M. oryzae on medium and on host.
Time point	Raw reads	Processed Reads	Mapped reads	Mapped reads (%)
On Medium
F. graminearum at 15min	37713171	28539984	27936422	98
F. graminearum at 3h	24549067	18723660	18332279	98
F. graminearum at 7h	31071048	23427628	22969205	98
F. graminearum at 11h	23284954	17931488	17496300	98
M. oryzae stage at 15min	26194776	21944473	20448595	93
M. oryzae stage at 3h 45min	27162204	23089115	21583625	93
M. oryzae stage at 5h	28437037	24933971	23223128	93
M. oryzae stage at 17h	28432206	24332401	23741867	98
On host
F. graminearum at 15 min	47739906	47650810	28210770	59
F. graminearum at 4h	71521832	71409327	786372	1
F. graminearum at 7h	56853937	56823788	2479566	4
F. graminearum at 48h	39977441	39858375	2826974	7
M. oryzae at 15 min	35145449	34857333	15561741	45
M. oryzae at 2h 30min	51308827	51138127	379000	1
M. oryzae at 4h	45911203	45496249	838733	2
M. oryzae at 24h	35340384	35174644	1059567	2
*The data represented are an average of three biological replicates
