# Supplementary material for: Comparative Transcriptomics of Fusarium graminearum and Magnaporthe oryzae Spore Germination Leading up To Infection
Source: mBio. 2023 Jan 4;14(1):e02442-22. doi: 10.1128/mbio.02442-22 (PMC9973345; doi:10.1128/mbio.02442-22)
Supplement: TABLE S2 [file mbio.02442-22-s0005.xlsx]

## Sheet: Table S2A
Supplemental Table 2A. Functional enrichment analysis for genes exhibiting significant host-specific expression patterns in F. graminearum. Adjusted p value <0.05.
Stage	Expression	Gene Number	FunCat pathway enrichment
Stage 1	Up	422	FunCat ID	FunCat description	FunCat main category	Adjusted p-value	# genes / total in category
			42.19	peroxisome	Biogenesis of cellular components	0.02002496	13 / 34
			20.09.03	peroxisomal transport	Cellular transport, transport facilitation and transport routes	0.00003979554	13 / 21
			2.25	oxidation of fatty acids	Energy	2.773963e-10	30 / 56
			1.06	lipid, fatty acid and isoprenoid metabolism	Metabolism	9.713751e-14	167 / 671
			01.06.05	fatty acid metabolism	Metabolism	1.336549e-10	57 / 157
			1.05	C-compound and carbohydrate metabolism	Metabolism	5.957381e-8	205 / 1018
			01.05.25	regulation of C-compound and carbohydrate metabolism	Metabolism	0.02002496	47 / 208
			01.01.09.04	metabolism of phenylalanine	Metabolism	0.02002496	10 / 22
			01.20.15	metabolism of derivatives of dehydroquinic acid, shikimic acid and chorismic acid	Metabolism	0.02500685	10 / 23
			01.01.09.05	metabolism of tyrosine	Metabolism	0.02500685	14 / 40
			1.02	nitrogen, sulfur and selenium metabolism	Metabolism	0.0264949	47 / 215
			16.21.05	FAD/FMN binding	Protein with binding function or cofactor requirement (structural or analytic)	0.02500685	36 / 151
			16.21.07	NAD/NADP binding	Protein with binding function or cofactor requirement (structural or analytic)	0.03844136	49 / 231
	Down	229	32.01.01	oxidative stress response	Cell rescue, defense and virulence	0.04076042	24 / 122
			32.07	detoxification	Cell rescue, defense and virulence	0.04076042	42 / 258
			01.20.37.01	metabolism of thioredoxin, glutaredoxin, glutathion	Metabolism	0.001757654	10 / 21
			12.01	ribosome biogenesis	Protein synthesis	0.024654	34 / 187
			12.04.02	translation elongation	Protein synthesis	0.024654	9 / 25
			16.03.03	RNA binding	Protein with binding function or cofactor requirement (structural or analytic)	0.02007331	53 / 327
			16.17.09	heavy metal binding (Cu, Fe, Zn)	Protein with binding function or cofactor requirement (structural or analytic)	0.024654	73 / 499
			11.04.01	rRNA processing	Transcription	2.373478e-13	58 / 187
			11.04.02	tRNA processing	Transcription	0.0001055391	21 / 64
			11.06.02	tRNA modification	Transcription	0.01440344	14 / 47
Stage 2	Up	671	42.19	peroxisome	Biogenesis of cellular components	0.002049411	14 / 34
			32.10.09	degradation / modification of foreign (exogenous) ester compounds	Cell rescue. defense and virulence	0.0005240067	12 / 23
			20.09.18	cellular import	Cellular transport. transport facilitation and transport routes	0.000001220734	88 / 346
			20.01.03	C-compound and carbohydrate transport	Cellular transport. transport facilitation and transport routes	0.000001220734	84 / 326
			20.09.03	peroxisomal transport	Cellular transport. transport facilitation and transport routes	0.00002924542	13 / 21
			20.09.18.07	non-vesicular cellular import	Cellular transport. transport facilitation and transport routes	0.00002978528	70 / 278
			20.01.23	allantoin and allantoate transport	Cellular transport. transport facilitation and transport routes	0.00007132882	27 / 75
			20.03	transport facilities	Cellular transport. transport facilitation and transport routes	0.0005005772	117 / 571
			20.01.01	ion transport	Cellular transport. transport facilitation and transport routes	0.0005993782	22 / 62
			20.03.02.02.01	proton driven symporter	Cellular transport. transport facilitation and transport routes	0.000672949	19 / 50
			20.01.25	vitamine/cofactor transport	Cellular transport. transport facilitation and transport routes	0.00120096	29 / 97
			20.01.03.01	sugar transport	Cellular transport. transport facilitation and transport routes	0.001857695	19 / 54
			2.25	oxidation of fatty acids	Energy	1.732011e-10	31 / 56
			2.16	fermentation	Energy	0.000001220734	22 / 44
			02.16.01	alcohol fermentation	Energy	0.0001106109	22 / 56
			2.01	glycolysis and gluconeogenesis	Energy	0.02503071	25 / 97
			2.1	tricarboxylic-acid pathway (citrate cycle. Krebs cycle. TCA cycle)	Energy	0.03157404	16 / 54
			1.05	C-compound and carbohydrate metabolism	Metabolism	6.122286e-27	271 / 1018
			1.06	lipid. fatty acid and isoprenoid metabolism	Metabolism	4.230914e-10	160 / 671
			01.06.05	fatty acid metabolism	Metabolism	4.230914e-10	57 / 157
			01.05.02.07	sugar. glucoside. polyol and carboxylate catabolism	Metabolism	1.139389e-8	69 / 224
			1.02	nitrogen. sulfur and selenium metabolism	Metabolism	0.000002499562	61 / 215
			01.05.06.07	C-2 compound and organic acid catabolism	Metabolism	0.000002499562	20 / 39
			01.01.09.04.02	degradation of phenylalanine	Metabolism	0.0003643835	23 / 64
			01.01.06.06.01.01	diaminopimelic acid pathway	Metabolism	0.001190762	9 / 15
			01.01.09.04.01	biosynthesis of phenylalanine	Metabolism	0.001271205	21 / 61
			01.01.11.04.02	degradation of leucine	Metabolism	0.001809995	10 / 19
			01.01.11	metabolism of the pyruvate family (alanine. isoleucine. leucine. valine) and D-alanine	Metabolism	0.00272098	10 / 20
			01.01.06.04.02	degradation of threonine	Metabolism	0.007431918	7 / 12
			01.01.09.05.01	biosynthesis of tyrosine	Metabolism	0.007431918	7 / 12
			01.01.06.06.01	biosynthesis of lysine	Metabolism	0.008514159	9 / 19
			01.05.02.04	sugar. glucoside. polyol and carboxylate anabolism	Metabolism	0.008803285	24 / 85
			01.05.11.07.01	aerobic aromate catabolism	Metabolism	0.01196937	18 / 58
			1.01	amino acid metabolism	Metabolism	0.01972581	53 / 248
			01.05.10.07	aliphatic hydrocarbon catabolism	Metabolism	0.02382957	4 / 5
			01.20.29	metabolism of secondary products derived from L-glutamic acid. L-proline and L-ornithine	Metabolism	0.02503071	6 / 11
			01.01.09.02.01	biosynthesis of serine	Metabolism	0.02503071	10 / 26
			01.01.09.05	metabolism of tyrosine	Metabolism	0.03157404	13 / 40
			01.01.05.03	metabolism of urea (urea cycle)	Metabolism	0.03157404	10 / 27
			01.20.01.09	metabolism of aminoglycoside antibiotics	Metabolism	0.03157404	3 / 3
			01.20.37.05	metabolism of beta-lactams	Metabolism	0.03194464	8 / 19
			01.05.11.07.02	anaerobic aromate catabolism	Metabolism	0.04716227	5 / 9
			14.07.11	protein processing (proteolytic)	Protein fate (folding. modification. destination)	0.00006533922	39 / 128
			14.13.04	lysosomal and vacuolar protein degradation	Protein fate (folding. modification. destination)	0.002049411	17 / 46
			14.13.04.02	vacuolar protein degradation	Protein fate (folding. modification. destination)	0.003924398	13 / 32
			16.21.07	NAD/NADP binding	Protein with binding function or cofactor requirement (structural or analytic)	0.00002978528	61 / 231
	Down	1328	42.10.03	organization of chromosome structure	Biogenesis of cellular components	0.000009723988	113 / 260
			42.16	mitochondrion	Biogenesis of cellular components	0.00142269	76 / 180
			10.01.09.05	DNA conformation modification (e.g. chromatin)	Cell cycle and DNA processing	8.296911e-8	125 / 274
			10.01.02	DNA topology	Cell cycle and DNA processing	0.00006988409	50 / 98
			10.03.01	mitotic cell cycle and cell cycle control	Cell cycle and DNA processing	0.002713562	132 / 349
			10.01.05.03	DNA recombination	Cell cycle and DNA processing	0.003042165	37 / 76
			10.03.01.01.03	G1/S transition of mitotic cell cycle	Cell cycle and DNA processing	0.009669154	24 / 46
			30.05.01.10	two-component signal transduction system (sensor kinase component)	Cellular communication / signal transduction mechanism	0.0001376323	14 / 17
			20.09.04	mitochondrial transport	Cellular transport. transport facilitation and transport routes	0.0001273257	57 / 118
			20.09.01	nuclear transport	Cellular transport. transport facilitation and transport routes	0.0004312889	42 / 83
			20.01.21	RNA transport	Cellular transport. transport facilitation and transport routes	0.0004337823	34 / 63
			34.01	homeostasis	Interaction with the environment	0.00142269	19 / 30
			01.03.16.01	RNA degradation	Metabolism	2.628154e-7	43 / 69
			01.03.01.03	purine nucleotide/nucleoside/nucleobase anabolism	Metabolism	0.00001542898	24 / 34
			01.01.06.05	metabolism of methionine	Metabolism	0.00002191506	16 / 19
			01.05.13	transfer of activated C-1 groups	Metabolism	0.00005876488	33 / 56
			01.01.09.03.01	biosynthesis of cysteine	Metabolism	0.002121528	10 / 12
			01.01.05	metabolism of urea cycle. creatine and polyamines	Metabolism	0.007565669	6 / 6
			01.01.06.05.01.01	biosynthesis of homocysteine	Metabolism	0.007565669	6 / 6
			01.01.06.05.01	biosynthesis of methionine	Metabolism	0.009518692	14 / 22
			01.01.09.03	metabolism of cysteine	Metabolism	0.01453387	9 / 12
			01.03.10	metabolism of cyclic and unusual nucleotides	Metabolism	0.01609081	14 / 23
			01.03.01	purin nucleotide/nucleoside/nucleobase metabolism	Metabolism	0.02824445	54 / 133
			1.03	nucleotide/nucleoside/nucleobase metabolism	Metabolism	0.02936187	41 / 96
			01.02.03.01	sulfate assimilation	Metabolism	0.03396504	8 / 11
			14.01	protein folding and stabilization	Protein fate (folding. modification. destination)	0.02065513	56 / 137
			12.01	ribosome biogenesis	Protein synthesis	2.144538e-42	146 / 187
			12.04	translation	Protein synthesis	2.421624e-35	134 / 179
			12.01.01	ribosomal proteins	Protein synthesis	5.388592e-33	124 / 165
			12.04.01	translation initiation	Protein synthesis	7.081074e-14	48 / 61
			12.07	translational control	Protein synthesis	4.742098e-11	56 / 84
			12.1	aminoacyl-tRNA-synthetases	Protein synthesis	1.898482e-9	35 / 46
			12.04.02	translation elongation	Protein synthesis	0.0001785371	18 / 25
			12.04.03	translation termination	Protein synthesis	0.0117805	7 / 8
			16.03.03	RNA binding	Protein with binding function or cofactor requirement (structural or analytic)	3.052761e-28	192 / 327
			16.03	nucleic acid binding	Protein with binding function or cofactor requirement (structural or analytic)	1.45884e-7	89 / 180
			16.19.03	ATP binding	Protein with binding function or cofactor requirement (structural or analytic)	0.0000265184	246 / 660
			16.03.01	DNA binding	Protein with binding function or cofactor requirement (structural or analytic)	0.0001223702	180 / 471
			16.19	nucleotide/nucleoside/nucleobase binding	Protein with binding function or cofactor requirement (structural or analytic)	0.0003167657	161 / 421
			16.01	protein binding	Protein with binding function or cofactor requirement (structural or analytic)	0.007777061	516 / 1594
			16.17.09	heavy metal binding (Cu. Fe. Zn)	Protein with binding function or cofactor requirement (structural or analytic)	0.02294022	174 / 499
			18.02.09	regulator of transcription factor	Regulation of metabolism and protein function	0.03833138	44 / 106
			11.04.01	rRNA processing	Transcription	1.300753e-53	157 / 187
			11.02.01	rRNA synthesis	Transcription	1.067813e-22	62 / 71
			11.04.02	tRNA processing	Transcription	4.256218e-15	51 / 64
			11.02.03.04	transcriptional control	Transcription	7.031617e-14	281 / 653
			11.02	RNA synthesis	Transcription	1.212923e-10	95 / 176
			11.02.02	tRNA synthesis	Transcription	1.609771e-10	41 / 55
			11.06.02	tRNA modification	Transcription	8.205396e-10	36 / 47
			11.02.03	mRNA synthesis	Transcription	9.603331e-10	71 / 123
			11.02.03.01	general transcription activities	Transcription	8.17389e-8	76 / 145
			11.06.01	rRNA modification	Transcription	2.666269e-7	17 / 18
			11.04.03.01	splicing	Transcription	0.00001173006	95 / 211
			11.04.03	mRNA processing (splicing. 5'-. 3'-end processing)	Transcription	0.00003010557	68 / 142
			11.04	RNA processing	Transcription	0.00003546713	36 / 62
			11.02.03.04.01	transcription activation	Transcription	0.0001376323	83 / 189
			11.04.03.11	control of mRNA stability	Transcription	0.009832125	17 / 29
			11.02.03.01.04	transcription elongation	Transcription	0.03435534	15 / 27
Stage 3	Up	874	42.19	peroxisome	Biogenesis of cellular components	0.0412385	12 / 34
			32.07.09	detoxification by degradation	Cell rescue. defense and virulence	0.0001588139	18 / 38
			32.10.09	degradation / modification of foreign (exogenous) ester compounds	Cell rescue. defense and virulence	0.0002405519	13 / 23
			32.05	disease. virulence and defense	Cell rescue. defense and virulence	0.02531464	33 / 125
			20.09.18	cellular import	Cellular transport. transport facilitation and transport routes	6.684841e-31	148 / 346
			20.09.18.07	non-vesicular cellular import	Cellular transport. transport facilitation and transport routes	9.060781e-28	124 / 278
			20.01.03	C-compound and carbohydrate transport	Cellular transport. transport facilitation and transport routes	2.546174e-25	133 / 326
			20.03	transport facilities	Cellular transport. transport facilitation and transport routes	1.022385e-23	190 / 571
			20.01.23	allantoin and allantoate transport	Cellular transport. transport facilitation and transport routes	5.700861e-15	44 / 75
			20.01.25	vitamine/cofactor transport	Cellular transport. transport facilitation and transport routes	2.720971e-13	49 / 97
			20.03.02.02.01	proton driven symporter	Cellular transport. transport facilitation and transport routes	0.000005572928	24 / 50
			20.09.03	peroxisomal transport	Cellular transport. transport facilitation and transport routes	0.00008347179	13 / 21
			20.01.03.01	sugar transport	Cellular transport. transport facilitation and transport routes	0.0001001624	23 / 54
			20.01.15	electron transport	Cellular transport. transport facilitation and transport routes	0.00045637	96 / 398
			20.01.07	amino acid/amino acid derivatives transport	Cellular transport. transport facilitation and transport routes	0.001771039	36 / 120
			20.01.01.07	anion transport	Cellular transport. transport facilitation and transport routes	0.001771039	18 / 45
			20.01.11	amine / polyamine transport	Cellular transport. transport facilitation and transport routes	0.002526462	21 / 58
			20.01.01.07.07	phosphate transport	Cellular transport. transport facilitation and transport routes	0.009731792	10 / 21
			20.01.03.03	C4-dicarboxylate transport (e.g. malate. succinate. fumarate)	Cellular transport. transport facilitation and transport routes	0.01106273	9 / 18
			20.01.26	neurotransmitter transport	Cellular transport. transport facilitation and transport routes	0.01776096	16 / 46
			20.01.01	ion transport	Cellular transport. transport facilitation and transport routes	0.03070992	19 / 62
			20.03.02.02	symporter	Cellular transport. transport facilitation and transport routes	0.04658644	8 / 19
			20.03.02.02.02	sodium driven symporter	Cellular transport. transport facilitation and transport routes	0.04687063	6 / 12
			2.25	oxidation of fatty acids	Energy	3.787171e-13	35 / 56
			02.16.01	alcohol fermentation	Energy	0.00001552592	25 / 56
			2.16	fermentation	Energy	0.0001210101	20 / 44
			2.45	energy conversion and regeneration	Energy	0.03285557	14 / 41
			2.1	tricarboxylic-acid pathway (citrate cycle. Krebs cycle. TCA cycle)	Energy	0.03285557	17 / 54
			2.13	respiration	Energy	0.0433549	27 / 102
			34.01.03.03	homeostasis of phosphate	Interaction with the environment	0.01173575	8 / 15
			34.01.01	homeostasis of cations	Interaction with the environment	0.02850035	18 / 57
			34.01.01.01	homeostasis of metal ions (Na. K. Ca etc.)	Interaction with the environment	0.04658644	48 / 208
			1.05	C-compound and carbohydrate metabolism	Metabolism	5.710336e-32	309 / 1018
			01.06.05	fatty acid metabolism	Metabolism	3.860117e-14	68 / 157
			1.06	lipid. fatty acid and isoprenoid metabolism	Metabolism	3.571397e-10	175 / 671
			01.05.02.07	sugar. glucoside. polyol and carboxylate catabolism	Metabolism	2.366977e-7	71 / 224
			01.05.06.07	C-2 compound and organic acid catabolism	Metabolism	4.690086e-7	22 / 39
			1.02	nitrogen. sulfur and selenium metabolism	Metabolism	4.690086e-7	68 / 215
			01.05.03	polysaccharide metabolism	Metabolism	0.000007179206	79 / 280
			01.05.11.07.02	anaerobic aromate catabolism	Metabolism	0.00009700734	8 / 9
			01.20.17.03	metabolism of amines	Metabolism	0.0001782621	17 / 35
			1.2	secondary metabolism	Metabolism	0.0004679934	73 / 284
			01.01.09.04.02	degradation of phenylalanine	Metabolism	0.0005825946	24 / 64
			01.05.11.07.01	aerobic aromate catabolism	Metabolism	0.0009663077	22 / 58
			1.01	amino acid metabolism	Metabolism	0.001157632	64 / 248
			01.01.09.05	metabolism of tyrosine	Metabolism	0.001179529	17 / 40
			01.01.06.06.01.01	diaminopimelic acid pathway	Metabolism	0.002175466	9 / 15
			01.01.09.05.02	degradation of tyrosine	Metabolism	0.004295047	14 / 33
			01.01.09.04.01	biosynthesis of phenylalanine	Metabolism	0.005166296	21 / 61
			01.01.09.01.01	biosynthesis of glycine	Metabolism	0.01106273	14 / 36
			01.05.09	aminosaccharide metabolism	Metabolism	0.01131794	11 / 25
			01.01.06.06.01	biosynthesis of lysine	Metabolism	0.01652006	9 / 19
			01.20.05	metabolism of acetic acid derivatives	Metabolism	0.02147659	6 / 10
			01.01.11	metabolism of the pyruvate family (alanine. isoleucine. leucine. valine) and D-alanine	Metabolism	0.02353425	9 / 20
			01.20.35.01	metabolism of phenylpropanoids	Metabolism	0.0279823	15 / 44
			01.05.10.07	aliphatic hydrocarbon catabolism	Metabolism	0.0279823	4 / 5
			01.01.03.02.02	degradation of glutamate	Metabolism	0.03070992	9 / 21
			01.05.09.07	aminosaccharide catabolism	Metabolism	0.03285557	10 / 25
			01.20.29	metabolism of secondary products derived from L-glutamic acid. L-proline and L-ornithine	Metabolism	0.03285557	6 / 11
			01.20.01.09	metabolism of aminoglycoside antibiotics	Metabolism	0.03285557	3 / 3
			01.20.17.07	metabolism of glycosinolates and derivatives	Metabolism	0.03285557	3 / 3
			01.01.03.03.02	degradation of proline	Metabolism	0.03470439	8 / 18
			01.20.37.05	metabolism of beta-lactams	Metabolism	0.04658644	8 / 19
			01.01.11.04.02	degradation of leucine	Metabolism	0.04658644	8 / 19
			01.01.09	metabolism of the cysteine - aromatic group	Metabolism	0.04658644	13 / 39
			14.13.04.02	vacuolar protein degradation	Protein fate (folding. modification. destination)	0.002988422	14 / 32
			14.13.04	lysosomal and vacuolar protein degradation	Protein fate (folding. modification. destination)	0.01776096	16 / 46
			16.21.07	NAD/NADP binding	Protein with binding function or cofactor requirement (structural or analytic)	0.0001428207	64 / 231
			16.21.05	FAD/FMN binding	Protein with binding function or cofactor requirement (structural or analytic)	0.02909633	38 / 151
	Down	923	42.16	mitochondrion	Biogenesis of cellular components	2.360566e-13	83 / 180
			42.10.07	nucleolus	Biogenesis of cellular components	0.02137721	4 / 4
			42.10.05	nuclear membrane	Biogenesis of cellular components	0.02284291	10 / 19
			10.01.02	DNA topology	Cell cycle and DNA processing	0.004800842	35 / 98
			10.01.05.03	DNA recombination	Cell cycle and DNA processing	0.009605305	28 / 76
			32.01.07	unfolded protein response (e.g. ER quality control)	Cell rescue. defense and virulence	0.0009057174	32 / 80
			20.09.04	mitochondrial transport	Cellular transport. transport facilitation and transport routes	1.401931e-8	54 / 118
			20.01.21	RNA transport	Cellular transport. transport facilitation and transport routes	0.00008928951	29 / 63
			20.09.01	nuclear transport	Cellular transport. transport facilitation and transport routes	0.0001097169	35 / 83
			02.13.03	aerobic respiration	Energy	0.001442293	39 / 107
			01.03.01.03	purine nucleotide/nucleoside/nucleobase anabolism	Metabolism	9.823366e-8	23 / 34
			01.05.13	transfer of activated C-1 groups	Metabolism	0.00006851363	27 / 56
			01.03.16.01	RNA degradation	Metabolism	0.00008261035	31 / 69
			01.01.05	metabolism of urea cycle. creatine and polyamines	Metabolism	0.001220554	6 / 6
			01.03.04	pyrimidine nucleotide/nucleoside/nucleobase metabolism	Metabolism	0.00130343	28 / 68
			1.03	nucleotide/nucleoside/nucleobase metabolism	Metabolism	0.001391939	36 / 96
			01.01.06.05	metabolism of methionine	Metabolism	0.005212624	11 / 19
			01.01.03.05.01	biosynthesis of arginine	Metabolism	0.01545296	13 / 27
			01.01.06.04.01	biosynthesis of threonine	Metabolism	0.01756926	6 / 8
			01.03.01	purin nucleotide/nucleoside/nucleobase metabolism	Metabolism	0.03490726	41 / 133
			01.01.09.06.01	biosynthesis of tryptophan	Metabolism	0.03490726	10 / 20
			01.01.09.03.01	biosynthesis of cysteine	Metabolism	0.04802058	7 / 12
			01.03.07	deoxyribonucleotide metabolism	Metabolism	0.0482318	11 / 24
			14.01	protein folding and stabilization	Protein fate (folding. modification. destination)	8.910073e-7	56 / 137
			12.01.01	ribosomal proteins	Protein synthesis	9.995862e-97	157 / 165
			12.01	ribosome biogenesis	Protein synthesis	2.569517e-90	166 / 187
			12.04	translation	Protein synthesis	4.67575e-71	148 / 179
			12.04.01	translation initiation	Protein synthesis	7.267014e-23	50 / 61
			12.1	aminoacyl-tRNA-synthetases	Protein synthesis	3.595497e-13	34 / 46
			12.07	translational control	Protein synthesis	2.592083e-9	44 / 84
			12.04.02	translation elongation	Protein synthesis	1.003712e-7	19 / 25
			12.04.03	translation termination	Protein synthesis	0.00006851363	8 / 8
			16.03.03	RNA binding	Protein with binding function or cofactor requirement (structural or analytic)	9.516145e-45	182 / 327
			16.01	protein binding	Protein with binding function or cofactor requirement (structural or analytic)	0.00001856556	397 / 1594
			16.03	nucleic acid binding	Protein with binding function or cofactor requirement (structural or analytic)	0.001180019	59 / 180
			16.19	nucleotide/nucleoside/nucleobase binding	Protein with binding function or cofactor requirement (structural or analytic)	0.00513412	115 / 421
			11.04.01	rRNA processing	Transcription	3.458224e-66	148 / 187
			11.02.01	rRNA synthesis	Transcription	6.637938e-22	54 / 71
			11.04.03.01	splicing	Transcription	4.99629e-20	105 / 211
			11.06.02	tRNA modification	Transcription	5.758627e-17	38 / 47
			11.02.03	mRNA synthesis	Transcription	6.727064e-16	68 / 123
			11.04.02	tRNA processing	Transcription	3.395266e-14	43 / 64
			11.04.03	mRNA processing (splicing. 5'-. 3'-end processing)	Transcription	1.728983e-12	69 / 142
			11.02.02	tRNA synthesis	Transcription	8.992182e-10	34 / 55
			11.06.01	rRNA modification	Transcription	8.992182e-10	17 / 18
			11.04	RNA processing	Transcription	0.0001900804	28 / 62
			11.02	RNA synthesis	Transcription	0.003703744	56 / 176
			11.04.03.11	control of mRNA stability	Transcription	0.03148916	13 / 29
			11.02.03.01.04	transcription elongation	Transcription	0.0464776	12 / 27
Stage 4	Up	1308	40.01.03.03	guidance of longitudinal cell extension (e.g. pollen tube guidance. axonal pathfinding)	Cell fate	0.03409951	27 / 65
			32.05	disease. virulence and defense	Cell rescue. defense and virulence	1.020195e-8	65 / 125
			32.05.03	defense related proteins	Cell rescue. defense and virulence	5.223751e-7	49 / 92
			32.10.09	degradation / modification of foreign (exogenous) ester compounds	Cell rescue. defense and virulence	0.00004634542	17 / 23
			32.05.05	virulence. disease factors	Cell rescue. defense and virulence	0.0001438476	71 / 173
			32.07	detoxification	Cell rescue. defense and virulence	0.0001561262	98 / 258
			32.07.09	detoxification by degradation	Cell rescue. defense and virulence	0.0004892131	22 / 38
			32.07.01	detoxification involving cytochrome P450	Cell rescue. defense and virulence	0.001550774	47 / 111
			32.10.07	degradation / modification of foreign (exogenous) polysaccharides	Cell rescue. defense and virulence	0.002079345	18 / 31
			32.07.03	detoxification by modification	Cell rescue. defense and virulence	0.02197828	26 / 60
			32.07.05	detoxification by export	Cell rescue. defense and virulence	0.03870199	50 / 139
			20.09.18.07	non-vesicular cellular import	Cellular transport. transport facilitation and transport routes	1.825032e-23	152 / 278
			20.09.18	cellular import	Cellular transport. transport facilitation and transport routes	1.133758e-22	176 / 346
			20.01.03	C-compound and carbohydrate transport	Cellular transport. transport facilitation and transport routes	3.358868e-16	155 / 326
			20.01.25	vitamine/cofactor transport	Cellular transport. transport facilitation and transport routes	7.454867e-13	61 / 97
			20.03	transport facilities	Cellular transport. transport facilitation and transport routes	1.693559e-12	226 / 571
			20.01.23	allantoin and allantoate transport	Cellular transport. transport facilitation and transport routes	1.474798e-10	48 / 75
			20.03.02.02.01	proton driven symporter	Cellular transport. transport facilitation and transport routes	0.00003645389	29 / 50
			20.01.01.01	cation transport (H+. Na+. K+. Ca2+ . NH4+. etc.)	Cellular transport. transport facilitation and transport routes	0.006548152	67 / 181
			20.03.02.02.02	sodium driven symporter	Cellular transport. transport facilitation and transport routes	0.006616924	9 / 12
			20.03.02.02	symporter	Cellular transport. transport facilitation and transport routes	0.007820566	12 / 19
			20.01.03.01	sugar transport	Cellular transport. transport facilitation and transport routes	0.009935756	25 / 54
			20.01.27	drug/toxin transport	Cellular transport. transport facilitation and transport routes	0.01447516	62 / 171
			20.01.15	electron transport	Cellular transport. transport facilitation and transport routes	0.0258346	127 / 398
			20.03.22	transport ATPases	Cellular transport. transport facilitation and transport routes	0.04032029	45 / 123
			02.16.01	alcohol fermentation	Energy	0.007820566	26 / 56
			2.25	oxidation of fatty acids	Energy	0.03409951	24 / 56
			34.01.01.01	homeostasis of metal ions (Na. K. Ca etc.)	Interaction with the environment	0.0105298	74 / 208
			34.03.03	regulation. generation and propagation of action potential	Interaction with the environment	0.0266187	11 / 19
			34.03.01	synaptic transmission	Interaction with the environment	0.03708338	17 / 36
			34.01.01	homeostasis of cations	Interaction with the environment	0.04121555	24 / 57
			01.05.03	polysaccharide metabolism	Metabolism	2.342032e-26	158 / 280
			1.05	C-compound and carbohydrate metabolism	Metabolism	5.828495e-33	429 / 1018
			1.2	secondary metabolism	Metabolism	2.223008e-15	138 / 284
			01.05.02.07	sugar. glucoside. polyol and carboxylate catabolism	Metabolism	2.801145e-11	107 / 224
			01.01.09.04.02	degradation of phenylalanine	Metabolism	9.339497e-10	42 / 64
			01.01.09.04.01	biosynthesis of phenylalanine	Metabolism	6.800766e-8	38 / 61
			01.05.11.07.01	aerobic aromate catabolism	Metabolism	0.000003711278	34 / 58
			01.25.01	extracellular polysaccharide degradation	Metabolism	0.000004621667	23 / 33
			1.02	nitrogen. sulfur and selenium metabolism	Metabolism	0.00003645389	87 / 215
			01.20.37.05	metabolism of beta-lactams	Metabolism	0.00004634542	15 / 19
			1.06	lipid. fatty acid and isoprenoid metabolism	Metabolism	0.00008139623	223 / 671
			01.05.11.07.02	anaerobic aromate catabolism	Metabolism	0.0001140206	9 / 9
			01.01.09.05	metabolism of tyrosine	Metabolism	0.000403866	23 / 40
			01.01.09.05.02	degradation of tyrosine	Metabolism	0.0004690972	20 / 33
			01.20.35.01.01	metabolism of melanins	Metabolism	0.001043333	19 / 32
			01.05.09.07	aminosaccharide catabolism	Metabolism	0.001092951	16 / 25
			01.20.17.03	metabolism of amines	Metabolism	0.001326966	20 / 35
			01.05.09	aminosaccharide metabolism	Metabolism	0.004491333	15 / 25
			01.25.07	extracellular ester compound degradation	Metabolism	0.005435575	11 / 16
			01.20.35.01	metabolism of phenylpropanoids	Metabolism	0.006548152	22 / 44
			01.05.06.07	C-2 compound and organic acid catabolism	Metabolism	0.007045709	20 / 39
			1.01	amino acid metabolism	Metabolism	0.0105298	86 / 248
			01.06.05	fatty acid metabolism	Metabolism	0.01273197	58 / 157
			01.06.06.05	sesquiterpenes metabolism	Metabolism	0.01303518	12 / 20
			01.20.37	metabolism of peptide derived compounds	Metabolism	0.01610797	6 / 7
			01.20.17.09	metabolism of alkaloids	Metabolism	0.01793126	16 / 31
			1.07	metabolism of vitamins. cofactors. and prosthetic groups	Metabolism	0.02433826	66 / 188
			01.20.36	non-ribosomal peptide synthesis	Metabolism	0.0258346	13 / 24
			01.01.09.01.01	biosynthesis of glycine	Metabolism	0.03708338	17 / 36
			16.05	polysaccharide binding	Protein with binding function or cofactor requirement (structural or analytic)	0.001603616	21 / 38
			16.21.07	NAD/NADP binding	Protein with binding function or cofactor requirement (structural or analytic)	0.007045709	82 / 231
			16.21.05	FAD/FMN binding	Protein with binding function or cofactor requirement (structural or analytic)	0.00835661	57 / 151
	Down	1650	42.16	mitochondrion	Biogenesis of cellular components	1.882827e-13	113 / 180
			42.10.03	organization of chromosome structure	Biogenesis of cellular components	0.00164507	118 / 260
			42.10.05	nuclear membrane	Biogenesis of cellular components	0.0223136	13 / 19
			10.01.03	DNA synthesis and replication	Cell cycle and DNA processing	1.194952e-7	80 / 136
			10.01.09.05	DNA conformation modification (e.g. chromatin)	Cell cycle and DNA processing	0.000027464	132 / 274
			10.01.03.05	extension/ polymerization activity	Cell cycle and DNA processing	0.0001625959	31 / 47
			10.01.05.03	DNA recombination	Cell cycle and DNA processing	0.0003204459	44 / 76
			10.01.05	DNA recombination and DNA repair	Cell cycle and DNA processing	0.0005311677	37 / 62
			10.01.02	DNA topology	Cell cycle and DNA processing	0.001321544	52 / 98
			10.03.04.05	chromosome segregation/division	Cell cycle and DNA processing	0.002662651	33 / 57
			10.01.03.03	ori recognition and priming complex formation	Cell cycle and DNA processing	0.006187293	16 / 23
			10.01.05.01	DNA repair	Cell cycle and DNA processing	0.01204672	116 / 267
			32.01.07	unfolded protein response (e.g. ER quality control)	Cell rescue. defense and virulence	0.0002819152	46 / 80
			20.09.04	mitochondrial transport	Cellular transport. transport facilitation and transport routes	2.391939e-13	82 / 118
			20.09.01	nuclear transport	Cellular transport. transport facilitation and transport routes	0.00007053044	49 / 83
			20.03.01.05	nuclear pore forming protein	Cellular transport. transport facilitation and transport routes	0.0008256605	9 / 9
			20.01.21	RNA transport	Cellular transport. transport facilitation and transport routes	0.0008256605	37 / 63
			20.01.10	protein transport	Cellular transport. transport facilitation and transport routes	0.02331905	106 / 246
			02.13.03	aerobic respiration	Energy	1.221148e-16	81 / 107
			02.11.05	accessory proteins of electron transport and membrane-associated energy conservation	Energy	2.242347e-8	38 / 49
			2.11	electron transport and membrane-associated energy conservation	Energy	0.0002083686	68 / 129
			02.45.15	energy generation (e.g. ATP synthase)	Energy	0.0003425298	19 / 25
			2.13	respiration	Energy	0.008187358	51 / 102
			01.03.04	pyrimidine nucleotide/nucleoside/nucleobase metabolism	Metabolism	5.429698e-7	46 / 68
			01.03.01.03	purine nucleotide/nucleoside/nucleobase anabolism	Metabolism	0.00000218193	27 / 34
			01.07.01	biosynthesis of vitamins. cofactors. and prosthetic groups	Metabolism	0.00001945699	93 / 179
			01.03.01	purin nucleotide/nucleoside/nucleobase metabolism	Metabolism	0.00001945699	73 / 133
			1.03	nucleotide/nucleoside/nucleobase metabolism	Metabolism	0.00006916292	55 / 96
			01.05.13	transfer of activated C-1 groups	Metabolism	0.00008448403	36 / 56
			01.05.13.03	tetrahydrofolate-dependent C-1-transfer	Metabolism	0.0008350571	14 / 17
			01.03.07	deoxyribonucleotide metabolism	Metabolism	0.003246279	17 / 24
			01.03.16.01	RNA degradation	Metabolism	0.003599158	38 / 69
			01.01.05	metabolism of urea cycle. creatine and polyamines	Metabolism	0.01551381	6 / 6
			01.03.04.03	pyrimidine nucleotide/nucleoside/nucleobase anabolism	Metabolism	0.02055944	17 / 27
			01.01.03.05.01	biosynthesis of arginine	Metabolism	0.02055944	17 / 27
			01.01.09.07.01	biosynthesis of histidine	Metabolism	0.0223136	13 / 19
			01.01.06.05	metabolism of methionine	Metabolism	0.0223136	13 / 19
			01.03.16	polynucleotide degradation	Metabolism	0.03541853	34 / 67
			01.01.09.02	metabolism of serine	Metabolism	0.04089969	12 / 18
			14.01	protein folding and stabilization	Protein fate (folding. modification. destination)	9.318848e-9	83 / 137
			14.1	assembly of protein complexes	Protein fate (folding. modification. destination)	0.0002988421	118 / 251
			14.04	protein targeting. sorting and translocation	Protein fate (folding. modification. destination)	0.01763856	133 / 314
			12.01.01	ribosomal proteins	Protein synthesis	3.604639e-67	161 / 165
			12.01	ribosome biogenesis	Protein synthesis	1.95077e-60	172 / 187
			12.04	translation	Protein synthesis	2.265475e-48	157 / 179
			12.04.01	translation initiation	Protein synthesis	1.413302e-14	52 / 61
			12.1	aminoacyl-tRNA-synthetases	Protein synthesis	7.909314e-12	40 / 46
			12.07	translational control	Protein synthesis	0.000001669689	53 / 84
			12.04.02	translation elongation	Protein synthesis	0.00007144084	20 / 25
			12.04.03	translation termination	Protein synthesis	0.002206423	8 / 8
			16.03.03	RNA binding	Protein with binding function or cofactor requirement (structural or analytic)	9.004616e-42	233 / 327
			16.01	protein binding	Protein with binding function or cofactor requirement (structural or analytic)	6.544258e-18	702 / 1594
			16.21.08	Fe/S binding	Protein with binding function or cofactor requirement (structural or analytic)	1.063681e-8	32 / 38
			16.19.05	GTP binding	Protein with binding function or cofactor requirement (structural or analytic)	0.0001327642	70 / 132
			16.03	nucleic acid binding	Protein with binding function or cofactor requirement (structural or analytic)	0.0001668554	90 / 180
			16.03.01	DNA binding	Protein with binding function or cofactor requirement (structural or analytic)	0.0003425298	204 / 471
			16.19	nucleotide/nucleoside/nucleobase binding	Protein with binding function or cofactor requirement (structural or analytic)	0.003915852	178 / 421
			11.04.01	rRNA processing	Transcription	3.822822e-43	157 / 187
			11.04.03.01	splicing	Transcription	1.926745e-25	149 / 211
			11.02.01	rRNA synthesis	Transcription	2.133363e-18	62 / 71
			11.04.03	mRNA processing (splicing. 5'-. 3'-end processing)	Transcription	1.821711e-17	101 / 142
			11.02.03	mRNA synthesis	Transcription	3.463052e-16	89 / 123
			11.06.02	tRNA modification	Transcription	1.654248e-14	43 / 47
			11.02.02	tRNA synthesis	Transcription	1.217638e-9	43 / 55
			11.06.01	rRNA modification	Transcription	1.194952e-7	18 / 18
			11.04.02	tRNA processing	Transcription	1.219582e-7	45 / 64
			11.02.03.01.04	transcription elongation	Transcription	0.00008623998	21 / 27
			11.02	RNA synthesis	Transcription	0.0002031067	88 / 176
			11.04	RNA processing	Transcription	0.003297128	35 / 62
			11.02.03.01	general transcription activities	Transcription	0.003915852	70 / 145
			11.02.03.01.01	transcription initiation	Transcription	0.0324128	26 / 48
			11.04.03.05	3'-end processing	Transcription	0.03702905	15 / 24
			11.02.03.04.05	enhancer/silencer interaction	Transcription	0.03757788	5 / 5
			38.07	proteins necessary for transposon movement	Transposable elements. viral and plasmid routes	0.03757788	5 / 5

## Sheet: Table S2B
Supplemental Table 2B. Functional enrichment analysis for genes exhibiting significant host-specific expression patterns in M. oryzae. Adjusted p value <0.05.
Stages	Expression	Gene Number	FunCat pathway enrichment
Stage 1	Up	23	FunCat ID	FunCat description	FunCat main category	Adjusted p-value	# genes / total in category
			32.01.01	oxidative stress response	Cell rescue, defense and virulence	0.02010018	14 / 76
			1.02	nitrogen, sulfur and selenium metabolism	Metabolism	0.00006208256	18 / 138
			01.01.03	assimilation of ammonia, metabolism of the glutamate group	Metabolism	0.01302291	6 / 25
	Down	36	01.05.02.01	nucleotide-sugar metabolism	Metabolism	0.0493482	4 / 13
			1.07	metabolism of vitamins. cofactors. and prosthetic groups	Metabolism	0.02010018	20 / 134
			01.01.09.03.01	biosynthesis of cysteine	Metabolism	0.02010018	5 / 10
Stage 2	Up	118	20.09.18.07	non-vesicular cellular import	Cellular transport, transport facilitation and transport routes	0.0002687719	17 / 167
			20.01.07	amino acid/amino acid derivatives transport	Cellular transport, transport facilitation and transport routes	0.005314679	9 / 72
			20.09.18	cellular import	Cellular transport, transport facilitation and transport routes	0.007397904	16 / 209
			20.03	transport facilities	Cellular transport, transport facilitation and transport routes	0.03764493	22 / 398
			2.25	oxidation of fatty acids	Energy	0.000002522476	12 / 49
			1.06	lipid, fatty acid and isoprenoid metabolism	Metabolism	0.00007018292	37 / 550
			01.02.03.01	sulfate assimilation	Metabolism	0.0001555232	5 / 9
			1.01	amino acid metabolism	Metabolism	0.0001988161	19 / 197
			01.06.05	fatty acid metabolism	Metabolism	0.0002723492	14 / 118
			1.02	nitrogen, sulfur and selenium metabolism	Metabolism	0.0003299364	15 / 138
			01.01.11.04.02	degradation of leucine	Metabolism	0.002806706	5 / 17
			01.20.35.01	metabolism of phenylpropanoids	Metabolism	0.004204743	7 / 41
			01.05.10.07	aliphatic hydrocarbon catabolism	Metabolism	0.005314679	3 / 5
			01.02.03.04	conjunction of sulfate	Metabolism	0.01541575	2 / 2
			01.01.09.04.01	biosynthesis of phenylalanine	Metabolism	0.0162599	5 / 27
			01.01.09.02.02	degradation of serine	Metabolism	0.0289033	3 / 9
			12.01	ribosome biogenesis	Protein synthesis	0.03764493	13 / 184
			11.04.01	rRNA processing	Transcription	0.000008284456	21 / 184
			11.02.01	rRNA synthesis	Transcription	0.01541575	8 / 69
	Down	85	32.01.01	oxidative stress response	Cell rescue, defense and virulence	0.02034641	14 / 76
			1.05	C-compound and carbohydrate metabolism	Metabolism	0.01676543	73 / 800
Stage 3	Up	163	42.10.07	nucleolus	Biogenesis of cellular components	0.0005652186	4 / 4
			30.05.02.14	Notch-receptor signalling pathway	Cellular communication / signal transduction mechanism	0.0447982	4 / 10
			20.09.18.07	non-vesicular cellular import	Cellular transport, transport facilitation and transport routes	0.0001856822	26 / 167
			20.09.18	cellular import	Cellular transport, transport facilitation and transport routes	0.01468872	25 / 209
			20.01.07	amino acid/amino acid derivatives transport	Cellular transport, transport facilitation and transport routes	0.02361675	12 / 72
			2.25	oxidation of fatty acids	Energy	0.0447982	9 / 49
			01.02.03.01	sulfate assimilation	Metabolism	0.002952176	5 / 9
			1.01	amino acid metabolism	Metabolism	0.006545189	25 / 197
			01.20.35.01	metabolism of phenylpropanoids	Metabolism	0.01468872	9 / 41
			12.01	ribosome biogenesis	Protein synthesis	1.365368e-13	43 / 184
			16.03.03	RNA binding	Protein with binding function or cofactor requirement (structural or analytic)	2.766625e-7	45 / 306
			11.02.01	rRNA synthesis	Transcription	2.331553e-10	23 / 69
			11.04.01	rRNA processing	Transcription	6.474679e-33	65 / 184
			11.06.01	rRNA modification	Transcription	4.318831e-8	11 / 18
			11.04.03.11	control of mRNA stability	Transcription	0.0478583	6 / 24
	Down	278	42.10.07	nucleolus	Biogenesis of cellular components	0.01038701	4 / 4
			20.09.18.07	non-vesicular cellular import	Cellular transport, transport facilitation and transport routes	0.02836752	32 / 167
			1.01	amino acid metabolism	Metabolism	0.01038701	38 / 197
			1.05	C-compound and carbohydrate metabolism	Metabolism	0.02836752	112 / 800
			01.02.03.01	sulfate assimilation	Metabolism	0.04486179	5 / 9
			12.01	ribosome biogenesis	Protein synthesis	0.00003027118	43 / 184
			16.21.07	NAD/NADP binding	Protein with binding function or cofactor requirement (structural or analytic)	0.02836752	33 / 174
			16.03.03	RNA binding	Protein with binding function or cofactor requirement (structural or analytic)	0.04089517	50 / 306
			11.04.01	rRNA processing	Transcription	4.241752e-18	66 / 184
			11.02.01	rRNA synthesis	Transcription	0.00001197375	24 / 69
			11.06.01	rRNA modification	Transcription	0.00003027118	11 / 18
Stage 4	up	875	32.07	detoxification	Cell rescue, defense and virulence	0.00002162145	55 / 157
			32.07.01	detoxification involving cytochrome P450	Cell rescue, defense and virulence	0.00004529444	31 / 72
			32.10.07	degradation / modification of foreign (exogenous) polysaccharides	Cell rescue, defense and virulence	0.00005954694	17 / 29
			32.07.09	detoxification by degradation	Cell rescue, defense and virulence	0.00007364546	15 / 24
			32.05.03	defense related proteins	Cell rescue, defense and virulence	0.001807243	30 / 82
			32.07.03	detoxification by modification	Cell rescue, defense and virulence	0.005592187	20 / 50
			32.05.05	virulence, disease factors	Cell rescue, defense and virulence	0.008535945	43 / 144
			32.05	disease, virulence and defense	Cell rescue, defense and virulence	0.01141794	35 / 113
			32.10.09	degradation / modification of foreign (exogenous) ester compounds	Cell rescue, defense and virulence	0.0145441	7 / 11
			32.07.07.07	superoxide metabolism	Cell rescue, defense and virulence	0.02741921	8 / 15
			20.09.18	cellular import	Cellular transport, transport facilitation and transport routes	6.570587e-29	112 / 209
			20.09.18.07	non-vesicular cellular import	Cellular transport, transport facilitation and transport routes	6.553455e-28	96 / 167
			20.01.03	C-compound and carbohydrate transport	Cellular transport, transport facilitation and transport routes	8.615228e-18	94 / 206
			20.03	transport facilities	Cellular transport, transport facilitation and transport routes	1.659519e-17	147 / 398
			20.01.23	allantoin and allantoate transport	Cellular transport, transport facilitation and transport routes	9.15102e-15	36 / 50
			20.01.25	vitamine/cofactor transport	Cellular transport, transport facilitation and transport routes	2.216227e-11	36 / 59
			20.03.02.02.02	sodium driven symporter	Cellular transport, transport facilitation and transport routes	0.0002619892	9 / 11
			20.01.07	amino acid/amino acid derivatives transport	Cellular transport, transport facilitation and transport routes	0.0003430653	29 / 72
			20.01.01.07	anion transport	Cellular transport, transport facilitation and transport routes	0.0007097299	18 / 37
			20.03.02.02.01	proton driven symporter	Cellular transport, transport facilitation and transport routes	0.008535945	14 / 31
			20.01.11	amine / polyamine transport	Cellular transport, transport facilitation and transport routes	0.009120295	13 / 28
			20.01.03.01	sugar transport	Cellular transport, transport facilitation and transport routes	0.01122741	14 / 32
			02.16.01	alcohol fermentation	Energy	0.006714686	13 / 27
			2.25	oxidation of fatty acids	Energy	0.009398713	19 / 49
			2.01	glycolysis and gluconeogenesis	Energy	0.02137742	27 / 84
			2.45	energy conversion and regeneration	Energy	0.03615828	12 / 29
			2.16	fermentation	Energy	0.0393769	11 / 26
			1.05	C-compound and carbohydrate metabolism	Metabolism	6.120606e-36	291 / 800
			1.2	secondary metabolism	Metabolism	1.423729e-37	309 / 856
			01.05.03	polysaccharide metabolism	Metabolism	2.281818e-24	125 / 272
			01.05.02.07	sugar, glucoside, polyol and carboxylate catabolism	Metabolism	1.552053e-15	89 / 203
			1.06	lipid, fatty acid and isoprenoid metabolism	Metabolism	0.0009737152	138 / 550
			01.20.37.05	metabolism of beta-lactams	Metabolism	0.001807243	9 / 13
			01.05.06.07	C-2 compound and organic acid catabolism	Metabolism	0.001852239	13 / 24
			01.25.01	extracellular polysaccharide degradation	Metabolism	0.004562292	14 / 29
			01.01.09.04.02	degradation of phenylalanine	Metabolism	0.006714686	13 / 27
			01.06.06.05	sesquiterpenes metabolism	Metabolism	0.006714686	13 / 27
			1.02	nitrogen, sulfur and selenium metabolism	Metabolism	0.02025773	40 / 138
			01.05.02	sugar, glucoside, polyol and carboxylate metabolism	Metabolism	0.02524585	27 / 85
			01.20.17.03	metabolism of amines	Metabolism	0.03167204	13 / 32
			01.25.07	extracellular ester compound degradation	Metabolism	0.03342666	5 / 7
			01.20.35	metabolism of secondary products derived from L-phenylalanine and L-tyrosine	Metabolism	0.03803219	9 / 19
			01.06.05	fatty acid metabolism	Metabolism	0.0390146	34 / 118
			01.05.11.07.01	aerobic aromate catabolism	Metabolism	0.0390146	17 / 48
			01.20.35.01	metabolism of phenylpropanoids	Metabolism	0.0437795	15 / 41
			01.20.01.09	metabolism of aminoglycoside antibiotics	Metabolism	0.0437795	4 / 5
			14.13.04.02	vacuolar protein degradation	Protein fate (folding, modification, destination)	0.00306704	13 / 25
			16.05	polysaccharide binding	Protein with binding function or cofactor requirement (structural or analytic)	0.0001095928	20 / 39
			16.21.07	NAD/NADP binding	Protein with binding function or cofactor requirement (structural or analytic)	0.008535945	50 / 174
	Down	63	11.04.01	rRNA processing	Transcription	0.000002956093	51 / 184
			11.02.01	rRNA synthesis	Transcription	0.002956584	22 / 69

## Sheet: Table S2C
Supplemental Table 2C. GO terms enriched in F. graminearum and plotted in the REVIGO (Figure 4).
	term_ID	description	frequency (%)	plot_X	plot_Y	plot_size	log10 p-value	uniqueness	dispensability	representative	eliminated
Stage 1	GO:0006810	transport	0.1762	-5789	-0.140	6354	-13017	0.630	0.000	6810	0
	GO:0008152	metabolic process	0.7539	-1434	6113	6986	-38419	0.881	0.000	8152	0
	GO:0046294	formaldehyde catabolic process	0.00021	5425	-2270	3430	-18192	0.495	0.000	46294	0
	GO:0005976	polysaccharide metabolic process	0.0091	-1268	-6274	5065	-14721	0.545	0.034	5976	0
	GO:0055114	oxidation-reduction process	0.1506	5364	2291	6286	-73111	0.554	0.152	55114	0
Stage 2	GO:0006200	(obsolete) ATP catabolic process	0.0014	-5.521	-2.642	4.254	-3.7534	0.84	0	6200	0
	GO:0008152	metabolic process	0.7539	-0.939	-1.806	6.986	-13.6384	0.959	0	8152	0
	GO:0042254	ribosome biogenesis	0.0142	-2.527	7.179	5.261	-7.9897	0.445	0	42254	0
	GO:0042273	ribosomal large subunit biogenesis	0.0015	null	null	4.287	-2.3027	0.482	0.755	42254	1
	GO:0006364	rRNA processing	0.0095	null	null	5.087	-7.9897	0.399	0.912	42254	1
	GO:0000027	ribosomal large subunit assembly	0.0008	null	null	4.005	-1.6176	0.582	0.712	42254	1
	GO:0046439	L-cysteine metabolic process	0.0004	4.908	5.061	3.699	-1.6176	0.735	0	46439	0
	GO:0055085	transmembrane transport	0.0892	-5.621	3.218	6.058	-4.1504	0.815	0	55085	0
	GO:0005975	carbohydrate metabolic process	0.0526	0.712	-5.57	5.829	-4.1504	0.802	0.053	5975	0
	GO:0006508	proteolysis	0.0522	5.445	-3.059	5.826	-1.9922	0.791	0.097	6508	0
	GO:0055114	oxidation-reduction process	0.1506	6.198	2.301	6.286	-10.927	0.804	0.161	55114	0
	GO:0009450	gamma-aminobutyric acid catabolic process	0.0002	4.28	6.172	3.358	-1.591	0.739	0.33	9450	0
	GO:0000055	ribosomal large subunit export from nucleus	0.0002	-3.694	5.737	3.335	-1.9517	0.584	0.627	55	0
Stage 3	GO:0003333	amino acid transmembrane transport	0.00475	-4.752	4.156	4.785	-4.7244	0.533	0	3333	0
	GO:0006865	amino acid transport	0.00813	null	null	5.018	-1.92	0.522	0.893	3333	1
	GO:0008152	metabolic process	0.75387	-5.609	-2.615	6.986	-2.7727	0.962	0	8152	0
	GO:0045493	xylan catabolic process	0.00044	3.832	6.298	3.754	-3.2372	0.624	0	45493	0
	GO:0009308	amine metabolic process	0.00521	6.428	-0.595	4.825	-1.4658	0.794	0.035	9308	0
	GO:0005975	carbohydrate metabolic process	0.0526	-1.512	-5.335	5.829	-2.7728	0.808	0.055	5975	0
	GO:0006508	proteolysis	0.05223	-0.26	-1.858	5.826	-1.5612	0.792	0.105	6508	0
	GO:0055114	oxidation-reduction process	0.1506	3.571	-3.566	6.286	-7.9258	0.801	0.113	55114	0
	GO:0009450	gamma-aminobutyric acid catabolic process	0.00018	4.86	3.513	3.358	-1.5344	0.611	0.359	9450	0
	GO:0055085	transmembrane transport	0.08916	-4.353	6.001	6.058	-23.6279	0.628	0.368	55085	0
	GO:0019439	aromatic compound catabolic process	0.01164	4.59	5.714	5.174	-1.5344	0.64	0.506	19439	0
	GO:0006817	phosphate ion transport	0.00242	-5.36	4.284	4.492	-1.92	0.581	0.678	6817	0
	GO:0006810	transport	0.17616	-4.683	5.571	6.354	-7.0043	0.627	0.684	6810	0
	GO:0000272	polysaccharide catabolic process	0.00288	3.831	5.381	4.568	-2.0685	0.604	0.687	272	0
Stage 4	GO:0000272	polysaccharide catabolic process	0.00288	-0.217	7.397	4.568	-6.7089	0.789	0	272	0
	GO:0045493	xylan catabolic process	0.00044	null	null	3.754	-2.5112	0.777	0.771	272	1
	GO:0030245	cellulose catabolic process	0.0006	null	null	3.89	-2.8971	0.774	0.703	272	1
	GO:0006886	intracellular protein transport	0.01199	4.689	2.015	5.187	-1.9613	0.882	0	6886	0
	GO:0008152	metabolic process	0.75387	3.779	-2.67	6.986	-19.8229	0.988	0	8152	0
	GO:0009405	pathogenesis	0.00095	5.291	-2.896	4.085	-2.9359	0.952	0	9405	0
	GO:0042254	ribosome biogenesis	0.01422	-3.486	7.723	5.261	-17.8409	0.69	0	42254	0
	GO:0042273	ribosomal large subunit biogenesis	0.00151	null	null	4.287	-4.2739	0.72	0.755	42254	1
	GO:0006364	rRNA processing	0.00952	null	null	5.087	-17.3069	0.463	0.912	42254	1
	GO:0031167	rRNA methylation	0.00342	null	null	4.642	-2.1081	0.454	0.817	42254	1
	GO:0000462	maturation of SSU-rRNA from tricistronic rRNA transcript (SSU-rRNA; 5;8S rRNA; LSU-rRNA)	0.00066	null	null	3.928	-2.6143	0.535	0.701	42254	1
	GO:0042255	ribosome assembly	0.00164	null	null	4.322	-1.5321	0.694	0.761	42254	1
	GO:0032259	methylation	0.03103	3.603	-5.087	5.6	-6.0387	0.929	0.015	32259	0
	GO:0009072	aromatic amino acid family metabolic process	0.00719	-6.458	-2.885	4.965	-3.1437	0.72	0.053	9072	0
	GO:0005975	carbohydrate metabolic process	0.0526	2.016	-6.367	5.829	-27.4766	0.865	0.073	5975	0
	GO:0007165	signal transduction	0.06621	-0.468	-5.766	5.929	-2.0952	0.84	0.107	7165	0
	GO:0006468	protein phosphorylation	0.04137	-3.261	2.974	5.725	-4.9305	0.662	0.124	6468	0
	GO:0016106	sesquiterpenoid biosynthetic process	7e-05	-4.422	-6.394	2.948	-1.73	0.839	0.129	16106	0
	GO:0006725	cellular aromatic compound metabolic process	0.29628	0.481	5.213	6.58	-2.62	0.841	0.135	6725	0
	GO:0009712	catechol-containing compound metabolic process	0.00054	-3.087	-3.831	3.838	-1.73	0.792	0.137	9712	0
	GO:0006366	transcription from RNA polymerase II promoter	0.0143	-6.35	0.417	5.264	-4.7235	0.637	0.189	6366	0
	GO:0055114	oxidation-reduction process	0.1506	-2.416	-6.797	6.286	-16.2912	0.876	0.23	55114	0
	GO:0006836	neurotransmitter transport	0.00113	4.079	4.029	4.163	-1.73	0.874	0.255	6836	0
	GO:0008033	tRNA processing	0.01345	-6.258	1.874	5.237	-3.148	0.561	0.361	8033	0
	GO:0034220	ion transmembrane transport	0.03528	4.607	2.907	5.656	-1.3162	0.874	0.368	34220	0
	GO:0006570	tyrosine metabolic process	0.00059	-6.691	-3.836	3.881	-1.73	0.758	0.44	6570	0
	GO:0006508	proteolysis	0.05223	-3.5	5.442	5.826	-1.5265	0.783	0.448	6508	0
	GO:0006357	regulation of transcription from RNA polymerase II promoter	0.01273	-5.651	-0.076	5.213	-3.8425	0.626	0.465	6357	0
	GO:0001522	pseudouridine synthesis	0.0035	-7.242	1.587	4.652	-1.7444	0.642	0.474	1522	0
	GO:0001510	RNA methylation	0.00739	null	null	4.977	-1.5321	0.62	0.749	1522	1
	GO:0055085	transmembrane transport	0.08916	4.657	2.56	6.058	-13.5236	0.867	0.497	55085	0
	GO:0000105	histidine biosynthetic process	0.0036	-5.94	-2.904	4.664	-1.3449	0.73	0.516	105	0
	GO:0006412	translation	0.05686	-4.947	1.064	5.863	-25.6839	0.615	0.551	6412	0
	GO:0016310	phosphorylation	0.07764	0.708	0.189	5.998	-2.8971	0.816	0.615	16310	0
	GO:0006355	regulation of transcription,DNA-templated	0.09917	-4.862	0.238	6.105	-5.847	0.551	0.622	6355	0
	GO:0006351	transcription; DNA-templated	0.10659	null	null	6.136	-3.1437	0.567	0.876	6355	1
	GO:0002943	tRNA dihydrouridine synthesis	0.0008	-6.762	2.465	4.012	-2.1081	0.595	0.651	2943	0
	GO:0000463	maturation of LSU-rRNA from tricistronic rRNA transcript (SSU-rRNA; 5;8S rRNA; LSU-rRNA)	0.00037	-6.471	3.711	3.676	-3.102	0.56	0.668	463	0
	GO:0042823	pyridoxal phosphate biosynthetic process	0.00173	-4.017	-2.312	4.346	-1.5321	0.683	0.684	42823	0
	GO:0006810	transport	0.17616	4.398	3.083	6.354	-1.9488	0.865	0.684	6810	0
	GO:0000466	maturation of 5,8S rRNA from tricistronic rRNA transcript (SSU-rRNA; 5,8S rRNA; LSU-rRNA)	0.00061	-6.297	3.422	3.892	-3.102	0.535	0.696	466	0
	GO:0000447	endonucleolytic cleavage in ITS1 to separate SSU-rRNA from 5,8S rRNA and LSU-rRNA from tricistronic rRNA transcript (SSU-rRNA; 5;8S rRNA; LSU-rRNA)	0.00024	null	null	3.485	-1.5321	0.548	0.93	466	1

## Sheet: Table S2D
Supplemental Table 2D. GO terms enriched in M. oryzae and plotted in the REVIGO (Figure 4).
	term_ID	description	frequency (%)	plot_X	plot_Y	plot_size	log10 p-value	uniqueness	dispensability	representative	eliminated
Stage 1	GO:0019307	mannose biosynthetic process	0	-4.769	-2.113	0.301	-1.3569	0.762	0	19307	0
	GO:0071421	manganese ion transmembrane transport	0.00014	6.548	0.253	3.256	-1.3569	0.556	0	71421	0
	GO:0009225	nucleotide-sugar metabolic process	0.0025	-1.17	-5.651	4.507	-1.3569	0.76	0.026	9225	0
	GO:0030026	cellular manganese ion homeostasis	8e-05	-0.566	6.756	3.015	-1.3569	0.678	0.032	30026	0
	GO:0055114	oxidation-reduction process	0.1506	-4.637	2.311	6.286	-9.3293	0.776	0.086	55114	0
	GO:0044271	cellular nitrogen compound biosynthetic process	0.22502	0.98	-6.649	6.46	-1.8872	0.779	0.189	44271	0
	GO:0055085	transmembrane transport	0.08916	6.171	-1.606	6.058	-1.3291	0.649	0.253	55085	0
	GO:0015707	nitrite transport	7e-05	5.754	2.237	2.953	-1.3569	0.581	0.301	15707	0
	GO:0015706	nitrate transport	0.00021	6.486	1.84	3.424	-1.3569	0.572	0.521	15706	0
	GO:0045454	cell redox homeostasis	0.00861	-1.438	6.052	5.043	-1.3291	0.665	0.61	45454	0
	GO:0015684	ferrous iron transport	0.00036	5.723	0.281	3.662	-1.3569	0.547	0.673	15684	0
Stage 2	GO:0003333	amino acid transmembrane transport	0.0048	-4 ,773	2 ,722	4 ,785	-4 ,6083	0 ,288	0 ,000	3333	0
	GO:0006835	dicarboxylic acid transport	0.0008	null	null	3 ,997	-1 ,3663	0 ,341	0 ,725	3333	1
	GO:0006865	amino acid transport	0.0081	null	null	5 ,018	-2 ,9639	0 ,271	0 ,893	3333	1
	GO:0015698	inorganic anion transport	0.0087	null	null	5 ,049	-1 ,3663	0 ,322	0 ,764	3333	1
	GO:0008152	metabolic process	0.7539	-0 ,575	-5 ,942	6 ,986	-1 ,8274	0 ,959	0 ,000	8152	0
	GO:0009448	gamma-aminobutyric acid metabolic process	0.0003	4 ,927	2 ,291	3 ,615	-1 ,3663	0 ,707	0 ,061	9448	0
	GO:0055114	oxidation-reduction process	0.1506	4 ,138	-1 ,901	6 ,286	-2 ,1744	0 ,755	0 ,158	55114	0
	GO:0006562	proline catabolic process	0.00033	4 ,376	4 ,262	3 ,626	-1 ,3663	0 ,653	0 ,339	6562	0
	GO:0055085	transmembrane transport	0.0892	-5 ,250	0 ,541	6 ,058	-2 ,9243	0 ,494	0 ,368	55085	0
	GO:0015703	chromate transport	0.0004	-5 ,463	3 ,480	3 ,685	-1 ,3663	0 ,410	0 ,583	15703	0
	GO:0009310	amine catabolic process	0.0001	3 ,734	6 ,217	4 ,088	-1 ,3663	0 ,724	0 ,584	9310	0
	GO:0015721	bile acid and bile salt transport	5e-05	-4 ,810	4 ,455	2 ,785	-1 ,3663	0 ,409	0 ,593	15721	0
	GO:0006810	transport	0.1762	-5 ,578	1 ,099	6 ,354	-1 ,8311	0 ,485	0 ,684	6810	0
Stage 3	GO:0003333	amino acid transmembrane transport	0.0048	5 ,384	0 ,418	4 ,785	-2 ,1473	0 ,136	0 ,000	3333	0
	GO:0006865	amino acid transport	0.0081	null	null	5 ,018	-1 ,3069	0 ,139	0 ,893	3333	1
	GO:1902358	sulfate transmembrane transport	0.0015	null	null	4 ,282	-1 ,3069	0 ,136	0 ,767	3333	1
	GO:0008272	sulfate transport	0.0015	null	null	4 ,284	-1 ,3069	0 ,151	0 ,919	3333	1
	GO:0008152	metabolic process	0.7539	-3 ,744	-4 ,247	6 ,986	-1 ,3069	0 ,920	0 ,000	8152	0
	GO:0055114	oxidation-reduction process	0.1506	-1 ,515	5 ,434	6 ,286	-2 ,4422	0 ,619	0 ,113	55114	0
	GO:0055085	transmembrane transport	0.0892	5 ,767	-1 ,949	6 ,058	-2 ,1473	0 ,377	0 ,368	55085	0
Stage 4	GO:0000272	polysaccharide catabolic process	0.00288	4.618	-3.49	4.568	-9.1377	0.682	0	272	0
	GO:0003333	amino acid transmembrane transport	0.00475	-5.092	1.353	4.785	-5.0889	0.631	0	3333	0
	GO:0006865	amino acid transport	0.00813	null	null	5.018	-1.4643	0.62	0.893	3333	1
	GO:0006979	response to oxidative stress	0.00575	-1.953	-4.755	4.868	-1.5144	0.908	0	6979	0
	GO:0008152	metabolic process	0.75387	-3.616	6.814	6.986	-6.8856	0.977	0	8152	0
	GO:0052051	interaction with host via protein secreted by type II secretion system	0	-5.033	-5.345	1.806	-5.9893	0.907	0	52051	0
	GO:0005975	carbohydrate metabolic process	0.0526	-1.25	-7.197	5.829	-12.8699	0.858	0.065	5975	0
	GO:0019748	secondary metabolic process	0.00138	1.419	5.245	4.247	-2.0722	0.812	0.068	19748	0
	GO:0006508	proteolysis	0.05223	2.176	-6.698	5.826	-1.967	0.844	0.128	6508	0
	GO:0006081	cellular aldehyde metabolic process	0.00753	3.772	4.686	4.985	-1.8547	0.772	0.137	6081	0
	GO:0015969	guanosine tetraphosphate metabolic process	0.00065	5.407	3.8	3.92	-1.6966	0.768	0.153	15969	0
	GO:0044271	cellular nitrogen compound biosynthetic process	0.22502	-0.242	7.714	6.46	-1.967	0.87	0.16	44271	0
	GO:0055114	oxidation-reduction process	0.1506	3.011	2.655	6.286	-11.6432	0.777	0.232	55114	0
	GO:0006730	one-carbon metabolic process	0.00328	5.564	2.387	4.625	-1.3125	0.771	0.245	6730	0
	GO:0006810	transport	0.17616	-5.948	0.958	6.354	-3.2506	0.731	0.401	6810	0
	GO:0046373	L-arabinose metabolic process	0.00044	5.842	-0.516	3.752	-2.3936	0.701	0.411	46373	0
	GO:0006836	neurotransmitter transport	0.00113	-5.238	-0.099	4.163	-1.6966	0.715	0.445	6836	0
	GO:0016042	lipid catabolic process	0.00401	3.758	-1.619	4.712	-1.7614	0.682	0.516	16042	0
	GO:0006817	phosphate ion transport	0.00242	-5.574	2.007	4.492	-1.5012	0.709	0.678	6817	0
	GO:0055085	transmembrane transport	0.08916	-6.075	0.542	6.058	-1.8079	0.734	0.684	55085	0
	GO:0045493	xylan catabolic process	0.00044	5.092	-3.272	3.754	-5.9162	0.683	0.687	45493	0
	GO:0030245	cellulose catabolic process	0.0006	null	null	3.89	-5.1875	0.68	0.771	45493	1
