# Supplementary material for: Comparative Transcriptomics of Fusarium graminearum and Magnaporthe oryzae Spore Germination Leading up To Infection
Source: mBio. 2023 Jan 4;14(1):e02442-22. doi: 10.1128/mbio.02442-22 (PMC9973345; doi:10.1128/mbio.02442-22)
Supplement: TABLE S3 [file mbio.02442-22-s0006.xlsx]

## Sheet: Table S3A
Supplemental Table 3A. Up-regulated genes identified in Stage 5 in F. graminearum.
Tag	Chromosome	Gene ID	logFC	Conserved domain	Signal Peptidea	Secretome Ppredictionb
UP	1	FGRRES_00028	24.0441	zinc-dependent metalloprotease	YES
UP	4	FGRRES_07560	22.6373	Uncharacterized protein	YES
UP	4	FGRRES_07625	21.2866	alpha-L-arabinofuranosidase precursor	YES
UP	2	FGRRES_03315	18.4018	alkaline proteinase precursor	YES
UP	3	FGRRES_11488	17.9693	lytic polysaccharide monooxygenase	YES
UP	2	FGRRES_04603	17.5266	Carbonic anhydrase alpha, prokaryotic_like subfamily	YES
UP	2	FGRRES_11568	17.0291	flavoprotein CzcO associated with the cation diffusion and facilitator CzcD	NO	NO
UP	4	FGRRES_09067	16.3808	Acetyltransferase (GNAT) family	NO	NO
UP	3	FGRRES_11164	15.7408	Putative trypsin-like serine protease protein	YES
UP	4	FGRRES_06469	14.9162	Uncharacterized protein	YES
UP	3	FGRRES_11036	14.8076	Feruloyl esterase C	YES
UP	2	FGRRES_14018	14.0611	Uncharacterized protein	YES
UP	2	FGRRES_07974	12.7241	Bac_rhamnosid domain	NO	YES
UP	2	FGRRES_17084	12.7035	Uncharacterized protein	YES
UP	2	FGRRES_03365	12.5005	Exonuclease-Endonuclease-Phosphatase (EEP)	YES
UP	3	FGRRES_04936	12.4626	Peptide hydrolase	NO
UP	4	FGRRES_07209	12.3741	Dipeptide/tripeptide permease	NO	YES
UP	1	FGRRES_10611	12.0935	FAD-binding PCMH-type	YES
UP	2	FGRRES_16212_M	10.8514	biosynthetic enzymes of triacetylfusarinin	NO	YES
UP	1	FGRRES_01621	10.8366	Cellulase	YES
UP	2	FGRRES_03427	10.6953	OPT oligopeptide transporter protein	NO	YES
UP	2	FGRRES_03942	10.495	Uncharacterized protein	NO	NO
UP	3	FGRRES_11190	10.3118	guanyl-specific ribonuclease F1 precursor	YES
UP	3	FGRRES_13866	10.0183	MSF	NO	NO
UP	4	FGRRES_09141_M	9.85761	Gamma-glutamyltranspeptidase	YES
UP	1	FGRRES_02279	9.78838	Uncharacterized protein	NO	NO
UP	2	FGRRES_03598	9.73293	Nucleoside transporter	YES
UP	1	FGRRES_00268	9.47304	Uncharacterized protein	NO	NO
UP	3	FGRRES_04744	9.4724	Uncharacterized protein	YES
UP	4	FGRRES_09042	9.4574	Acetamidase/Formamidase family	NO	NO
UP	1	FGRRES_00281	9.45627	rad1 family	NO	NO
UP	3	FGRRES_11295	9.32827	crotonase-like	NO	NO
UP	4	FGRRES_09122	9.18606	COestterase	NO	NO
UP	1	FGRRES_02441	9.11943	Glyco_hydro_2_N	NO	NO
UP	4	FGRRES_07470	8.99245	Adenylate kinase isoenzyme 6 homolog	NO	NO
UP	1	FGRRES_02204	8.91976	Abhydrolase	YES
UP	4	FGRRES_07475	8.848	uracil phosphoribosyltransferase	NO	NO
UP	3	FGRRES_05050	8.66675	M20_dimer	YES
UP	2	FGRRES_03333	8.595	Uncharacterized protein	YES
UP	4	FGRRES_09390	8.58322	Uncharacterized protein	YES
UP	3	FGRRES_05593	8.48349	Cyclopropane fatty-acyl-phospholipid synthase and related methyltransferases	NO	YES
UP	1	FGRRES_01502	8.47378	PCI domain-containing protein	NO	YES
UP	3	FGRRES_06060	8.45554	Ferric reductase like transmembrane component	NO	YES
UP	1	FGRRES_01124_M	8.39181	Trafficking protein particle complex subunit 4	NO	YES
UP	1	FGRRES_07838	8.37131	FAD/FMN-containing dehydrogenase	YES
UP	4	FGRRES_06655	8.24508	M18 peptidase aspartyl aminopeptidase	NO	NO
UP	1	FGRRES_09882	7.99602	NADB_Rossmann	NO	NO
UP	1	FGRRES_02269	7.91384	Uncharacterized protein	YES
UP	3	FGRRES_11408	7.72598	Uncharacterized protein	NO	YES
UP	1	FGRRES_02583	7.66712	Uncharacterized protein	NO	NO
UP	4	FGRRES_07949	7.55257	HINT (histidine triad nucleotide-binding protein)	NO	NO
UP	1	FGRRES_01334	7.5486	Prefoldin_alpha	NO	YES
UP	2	FGRRES_20172	7.32956	choline monooxygenase	NO	YES
UP	1	FGRRES_01974	7.20952	Glycolipid transfer protein	NO	NO
UP	2	FGRRES_16356	7.1059	Ser-tRNA(Ala) deacylase AlaX	NO	NO
UP	2	FGRRES_08407	7.00813	choline dehydrogenase	NO	NO
UP	4	FGRRES_07948	6.66481	Ran-interacting Mog1 protein	NO	NO
UP	4	FGRRES_09085_M	6.55034	Cytochrome domain of cellobiose dehydrogenase	YES
UP	3	FGRRES_05600	6.32982	Microsomal signal peptidase 25 kDa subunit	NO	NO
UP	4	FGRRES_07146	6.1061	Eukaryotic initiation factor 4E	NO	YES
UP	4	FGRRES_17278	5.9808	OYE_like_FMN	NO	NO
UP	4	FGRRES_09136	5.79541	Uncharacterized protein	NO	YES
UP	3	FGRRES_05446	5.73403	Agmatinase_PAH	YES
UP	3	FGRRES_13834	5.63034	Fungal-type cellulose-binding	YES
UP	1	FGRRES_15937	5.42617	Abhydrolase	YES
UP	2	FGRRES_16175	5.32683	Sugar lactone lactonase YvrE	NO	NO
UP	1	FGRRES_15013	5.26872	Uncharacterized protein	NO	NO
UP	2	FGRRES_08126	5.23526	Glucosidase II beta subunit-like	YES
UP	4	FGRRES_07824	5.2313	Uncharacterized protein	NO	NO
UP	2	FGRRES_04159	5.18737	Uncharacterized protein	NO	NO
UP	3	FGRRES_11141	4.97909	Oxidoreductase family, NAD-binding Rossmann fold	NO	NO
UP	3	FGRRES_05282	4.92471	RHO protein GDP dissociation inhibitor	NO	YES
UP	4	FGRRES_09690	4.78935	FKBP-type peptidyl-prolyl cis-trans isomerase	NO	YES
UP	1	FGRRES_10008	4.7067	Uncharacterized protein	NO	NO
UP	1	FGRRES_01118	4.70569	Nebb8-like ubiquitin protein	NO	YES
UP	1	FGRRES_01052	4.56033	proliferating cell nuclear antigen	NO	NO
UP	4	FGRRES_06820	4.31132	DEDDy 3'-5' exonuclease domain of WRN and similar proteins	NO	NO
UP	1	FGRRES_02703_M	4.22651	AKR1/2/3/4/5 family of aldo-keto reductase	NO	NO
UP	2	FGRRES_08736	4.11147	Peptidase_C1B	NO	NO
UP	4	FGRRES_13000_M	3.93546	Uncharacterized protein	NO	NO
UP	2	FGRRES_02810_M	3.61885	fungal lytic polysaccharide monooxygenase (LPMO)	YES
UP	3	FGRRES_10819	3.47346	heat shock 70 kDa protein	YES
UP	3	FGRRES_17632_B_M	3.35927	alcohol dehydrogenase	NO	YES
UP	4	FGRRES_09538	3.08985	ankyrin repeats	NO	NO
UP	3	FGRRES_04983	2.84966	Uncharacterized protein	NO	NO
UP	4	FGRRES_06958	2.38754	glycyl-tRNA synthetase 1	NO	NO
UP	3	FGRRES_05284	2.37918	3-hydroxyisobutyrate dehydrogenase	NO	NO
UP	2	FGRRES_03032	2.37437	ABC transporter transmembrane region	NO	YES
aPresence of signal peptide (Y/N) as predicted by SignalP (Bendtsen, Jannick Dyrløv, Henrik Nielsen, Gunnar von Heijne, and Søren Brunak. 2004. “Improved Prediction of Signal Peptides: SignalP 3.0.” Journal of Molecular Biology. https://doi.org/10.1016/j.jmb.2004.05.028.)
bWhere SignalP prediction was negative, non-classical secretion was predicted (Y/N) using SecretomeP (Mammalian) (Bendtsen, Jannick Dyrløv, Lars Juhl Jensen, Nikolaj Blom, Gunnar Von Heijne, and Søren Brunak. 2004. “Feature-Based Prediction of Non-Classical and Leaderless Protein Secretion.” Protein Engineering, Design & Selection: PEDS 17 (4): 349–56)

## Sheet: Table S3B
Supplemental Table 3B. The top one hundred up-regulated genes in M. oryzae expressed on host at Stage 4.
ID	P-value Stage 4	log2FC	Annotation	BLAST	pfam	Signal Peptidea
MGG_10811	1.39313e-05	36.8473	3-phytase A	3-phytase A	Family: His_Phos_2, Histidine phosphatase superfamily (branch 2), (PF00328) 67 --> 426	YES (1-->19)
MGG_09448	1.11261e-10	26.5274	geranylgeranyl pyrophosphate synthetase	geranylgeranyl pyrophosphate synthetase	Family: polyprenyl_synt, Polyprenyl synthetase, (PF00348) 75--> 303	NO
MGG_09619	3.14821e-16	24.9468	GPI-anchored cell wall beta-1,3-endoglucanase EglC	GPI-anchored cell wall beta-1,3-endoglucanase EglC	Family: Glyco_hydro_17 (PF00332) 36 --> 335	YES (1-->22)
MGG_10350	1.60415e-08	24.3706	lactoylglutathione lyase	lactoylglutathione lyase	Family: Glyoxalase, Glyoxalase/Bleomycin resistance protein/Dioxygenase superfamily, (PF00903) 9 --> 298	NO
MGG_14726	4.41079e-05	24.1884	alpha-L-arabinofuranosidase	alpha-L-arabinofuranosidase	Family: CBM_1, Fungal cellulose binding domain, (PF00734) 359-->384; Family: Glyco_hydro_62, Glycosyl hydrolase family 62, (PF03664)27-->298	YES (1-->25)
MGG_15968	6.82954e-09	24.0359	arabinofuranosidase	arabinofuranosidase	Family: Glyco_hydro_62, Glycosyl hydrolase family 62, (PF03664)27-->298; Family: CBM_1, Fungal cellulose binding domain, (PF00734) 359-->384	NO
MGG_09036	1.91143e-46	13.3657	Alpha-L-arabinofuranosidase	Alpha-L-arabinofuranosidase	Family: Glyco_hydro_62, Glycoside hydrolase, family 62, arabinosidase, (PF03664) 27--> 298	YES (1-->25)
MGG_05554	1.4138e-30	12.9914	Putative uncharacterized protein	Putative uncharacterized protein	Family: ADH_N, Alcohol dehydrogenase GroES-like domain, (PF08240) 79--> 139	NO
MGG_12068	2.12693e-57	12.9783	Putative uncharacterized protein	Putative uncharacterized protein	Family: LVIVD (PF08309) 245 --> 259; 297 --> 311; 353 --> 376	YES (1-->19)
MGG_10046	1.97759e-56	12.9297	Pantothenate transporter liz	Pantothenate transporter liz	Family: MFS_1 (PF07690), 48--> 408	NO
MGG_16698	3.43131e-27	12.2287	Putative uncharacterized protein	Putative uncharacterized protein	No putative conserved domains have been detected	YES (1-->18)
MGG_03348	2.56497e-14	12.213	Phosphate-repressible phosphate permease	Phosphate-repressible phosphate permease	Family: PHO4, Phosphate transporter family, (PF01384) 24 -->586	NO
MGG_02590	1.24263e-32	11.2666	Putative uncharacterized protein	uncharacterized protein	No putative conserved domains have been detected	YES (1-->18)
MGG_00574	1.85321e-39	11.0509	Galactan 1,3-beta-galactosidase	Galactan 1,3-beta-galactosidase	Family: Glyco_hydro_43, Glycosyl hydrolases family 43, (PF04616) 64 -->276	YES (1-->22)
MGG_17232	1.07862e-23	11.0309	Putative uncharacterized protein	Putative uncharacterized protein	No putative conserved domains have been detected	YES (1-->19)
MGG_00026	2.33841e-30	10.9537	geranylgeranyl pyrophosphate synthetase	geranylgeranyl pyrophosphate synthetase	Family: polyprenyl_synt (PF00348) 108 --> 340	NO
MGG_10445	1.27775e-38	10.9529	thermostable alkaline protease	thermostable alkaline protease	Family: Fn3_5 (PF06280) 502 --> 628	YES (1-->22)
MGG_10556	3.62423e-23	10.9375	Putative uncharacterized protein	Putative uncharacterized protein	No putative conserved domains have been detected	YES (1-->19)
MGG_00023	1.14659e-27	10.8831	isotrichodermin C-15 hydroxylase	isotrichodermin C-15 hydroxylase	Family: p450, Cytochrome P450 (PF00067) 72 --> 489; 2 transmembrane helices 22 --> 44 and 143 --> 165	NO
MGG_10245	6.59046e-25	10.854	Putative uncharacterized protein	uncharacterized protein	Family: UstYa., Mycotoxin biosynthesis protein UstYa (PF11807) 44 --> 266; 1 transmembrane helix 54 --> 73	NO
MGG_12489	1.61281e-31	10.7483	Beta-xylosidase	Beta-xylosidase	Family: Glyco_hydro_3_C, Glycosyl hydrolase family 3 C-terminal domain, (PF01915) 396 --> 517	YES (1-->16)
MGG_10942	4.12277e-38	10.2601	peptidase	peptidase	Family: Peptidase_S9, Prolyl oligopeptidase family (PF00326) 568 --> 763; Family: DPPIV_N, Dipeptidyl peptidase IV (PF00930) 172 --> 470,	YES (1-->25)
MGG_04305	7.07476e-43	10.2355	cell wall glycosyl hydrolase YteR	cell wall glycosyl hydrolase YteR	Family: Glyco_hydro_88, glycoside hydrolase family 88 (PF07470) 35-->378	YES (1-->16)
MGG_08516	5.92452e-17	10.2333	Putative uncharacterized protein	Putative uncharacterized protein	1 transmembrane domains predicted/No putative conserved domains have been detected	NO
MGG_16939	1.60493e-27	10.2269	Putative uncharacterized protein	Putative uncharacterized protein	No putative conserved domains have been detected	YES (1-->22)
MGG_15442	5.7512e-17	10.0647	Putative uncharacterized protein	uncharacterized protein	No putative conserved domains have been detected	NO
MGG_02350	4.91338e-24	9.99395	Putative uncharacterized protein	uncharacterized protein	DIOX_N non-haem dioxygenase in morphine synthesis N-terminal (PF14226) 5--> 114 2OG-FeII_Oxy 2OG-Fe(II) oxygenase superfamily (PF03171) 166-->273	NO
MGG_17249	9.76166e-16	9.91882	Putative uncharacterized protein	Putative uncharacterized protein	No putative conserved domains have been detected	YES (1-->24)
MGG_10355	3.84255e-15	9.77633	Putative uncharacterized protein	Putative uncharacterized protein	Family: p450, Cytochrome P450, (PF00067) 63--> 491	NO
MGG_08485	1.01997e-16	9.7422	Putative uncharacterized protein	uncharacterized protein	No putative conserved domains have been detected	YES (1-->21)
MGG_10725	6.1539e-14	9.63487	Putative uncharacterized protein	uncharacterized protein [Magnaporthe oryzae 70-15]	No putative conserved domains have been detected	YES (1-->21)
MGG_15096	2.33693e-21	9.48846	Putative uncharacterized protein	uncharacterized protein	No putative conserved domains have been detected	NO
MGG_05410	3.62978e-16	9.31489	Putative uncharacterized protein	uncharacterized protein	No putative conserved domains have been detected	YES (1-->22)
MGG_00043	3.39973e-12	9.27962	Putative uncharacterized protein	Putative uncharacterized protein	No putative conserved domains have been detected	YES (1-->18)
MGG_04751	7.20613e-33	9.23979	Putative uncharacterized protein	uncharacterized protein	FMO-like Flavin-binding monooxygenase-like (PF00743) 23 --> 229	NO
MGG_15040	1.88675e-11	8.91621	cytochrome P450 3A9	cytochrome P450 3A9	Family: p450, Cytochrome P450, (PF00067) 47 --> 165; 194 --> 372	NO
MGG_15046	2.33693e-21	8.88422	Putative uncharacterized protein	Putative uncharacterized protein	No putative conserved domains have been detected	YES (1-->19)
MGG_02309	9.49928e-33	8.7802	carboxypeptidase S1	carboxypeptidase S1	Family: Peptidase_S10, Serine carboxypeptidas, (PF00450) 52-->535	YES (1-->21)
MGG_05538	1.25031e-14	8.75821	Putative uncharacterized protein	uncharacterized protein	No putative conserved domains have been detected	YES (1-->22)
MGG_16059	1.87384e-14	8.72675	Putative uncharacterized protein	uncharacterized protein	No putative conserved domains have been detected	YES (1-->21)
MGG_18078	1.87384e-14	8.72675	Putative uncharacterized protein	uncharacterized protein	No putative conserved domains have been detected	YES (1-->19)
MGG_09675	1.50858e-14	8.68458	Putative uncharacterized protein	uncharacterized protein	No putative conserved domains have been detected	YES (1-->22)
MGG_05389	1.94847e-13	8.65986	Putative uncharacterized protein	uncharacterized protein	No putative conserved domains have been detected	YES (1-->19)
MGG_09440	2.27528e-12	8.59209	MFS transporter	MFS transporter	Family: MFS_1 (PF07690) 77--> 435	NO
MGG_07880	2.15725e-12	8.50842	Putative uncharacterized protein	Putative uncharacterized protein	No putative conserved domains have been detected	YES (1-->18)
MGG_18140	1.38916e-24	8.46908	Putative uncharacterized protein	Putative uncharacterized protein	No putative conserved domains have been detected	YES (1-->18)
MGG_09727	3.53057e-30	8.42134	FAD binding domain-containing protein	FAD binding domain-containing protein	Family: BBE (Berberine and berberine like) (PF08031) 558--> 597 FAD_binding_4 (PF01565) 152 --> 301	NO
MGG_09810	3.44435e-11	8.39097	Putative uncharacterized protein	Putative uncharacterized protein	Family: Enterotoxin_a, Heat-labile enterotoxin family, (PF01375) 26 --> 170	YES (1-->22)
MGG_15410	2.3128e-18	8.2924	Putative uncharacterized protein	uncharacterized protein	No putative conserved domains have been detected	YES (1-->18)
MGG_16789	1.59397e-11	8.28688	Putative uncharacterized protein	uncharacterized protein	No putative conserved domains have been detected	YES (1-->19)
MGG_18068	9.24887e-12	8.23808	Putative uncharacterized protein	uncharacterized protein	No putative conserved domains have been detected	NO
MGG_02564	1.48972e-11	8.20913	Putative uncharacterized protein	Putative uncharacterized protein	No putative conserved domains have been detected	YES (1-->22)
MGG_14708	1.7166e-10	8.12459	Putative uncharacterized protein	Putative uncharacterized protein	No putative conserved domains have been detected	NO
MGG_09107	4.75899e-25	7.96194	Putative uncharacterized protein	Putative uncharacterized protein	Family: HET, Heterokaryon incompatibility protein, (PF06985), 112--> 218	NO
MGG_08542	1.94297e-29	7.94296	Putative uncharacterized protein	Putative uncharacterized protein	Family: NACHT domain (PF05729) 292 --> 471	YES (1-->22)
MGG_15441	1.9339e-09	7.84388	MFS transporter	MFS transporter	Family: MFS_1, Major Facilitator Superfamily, (PF07690) 71--> 470	NO
MGG_07553	3.94071e-15	7.84074	CFEM domain-containing protein	CFEM domain-containing protein	Family: CFEM (PF05730) 34 --> 83	YES (1-->22)
MGG_05504	9.67433e-17	7.83892	Putative uncharacterized protein	uncharacterized protein	No putative conserved domains have been detected	YES (1-->19)
MGG_09674	3.10013e-09	7.72603	vitamin H transporter	vitamin H transporter	Family: MFS_1 (PF07690) 54 --> 418; 11 transmembrane predicted domains	NO
MGG_08027	3.43319e-08	7.57043	Putative uncharacterized protein	Putative uncharacterized protein	No putative conserved domains have been detected	YES (1-->20)
MGG_13132	5.36694e-17	7.47554	Putative uncharacterized protein	uncharacterized protein	No putative conserved domains have been detected	YES (1-->18)
MGG_18041	2.56718e-11	7.42012	Putative uncharacterized protein	Putative uncharacterized protein	No putative conserved domains have been detected	YES (1-->18)
MGG_07357	6.74385e-17	7.39169	Putative uncharacterized protein	uncharacterized protein	No putative conserved domains have been detected	YES (1-->18)
MGG_08391	2.38883e-20	7.37594	Putative uncharacterized protein	uncharacterized protein	ADH_zinc_N (Zinc-binding dehydrogenase) (PF00107) 175--> 256	NO
MGG_13430	1.20407e-11	7.2863	Putative uncharacterized protein	uncharacterized protein	No putative conserved domains have been detected	NO
MGG_09740	1.52775e-10	7.25635	Putative uncharacterized protein	uncharacterized protein	Cyanovirin-N superfamily domain	YES (1-->17)
MGG_17303	8.27889e-07	7.199	Putative uncharacterized protein	Putative uncharacterized protein	No putative conserved domains have been detected	YES (1-->21)
MGG_05515	2.69423e-11	7.09502	Putative uncharacterized protein	Putative uncharacterized protein	No putative conserved domains have been detected	YES (1-->24)
MGG_13108	2.67205e-15	7.06756	Putative uncharacterized protein	Putative uncharacterized protein	No putative conserved domains have been detected	YES (1-->18)
MGG_09627	2.90037e-09	6.89185	Putative uncharacterized protein	Putative uncharacterized protein	No putative conserved domains have been detected	YES (1-->18)
MGG_03124	1.58392e-16	6.87172	Putative uncharacterized protein	uncharacterized protein	MFS_1 Major Facilitator Superfamily (PF07690) 73--> 459	NO
MGG_02223	8.24981e-14	6.71931	Putative uncharacterized protein	uncharacterized protein	No putative conserved domains have been detected	YES (1-->20)
MGG_17014	1.72881e-25	6.54166	Putative uncharacterized protein	Putative uncharacterized protein	No putative conserved domains have been detected	YES (1-->20)
MGG_17155	3.70344e-17	6.45502	Putative uncharacterized protein	uncharacterized protein	Family: DUF6413, Family of unknown function (PF19951) 23-->103	YES (1-->16)
MGG_10466	1.09554e-37	6.44067	Putative uncharacterized protein	Putative uncharacterized protein	Family: DJ-1_PfpI (PF01965); Class I glutamine amidotransferase-like superfamily	YES (1-->18)
MGG_05845	2.5763e-14	6.32088	Putative uncharacterized protein	Putative uncharacterized protein	Family: Zn_clus (PF00172), Fungal Zn(2)-Cys(6) binuclear cluster domain, 35--> 85	NO
MGG_05828	4.05071e-09	6.30671	Chitin deacetylase 1	chitin deacetylase 1	Polysacc_deac_1 (PF01522) 83--> 173	NO
MGG_08265	1.25464e-10	6.15907	Putative uncharacterized protein	Putative uncharacterized protein	Family: Kelch_5, Kelch motif, (PF13854) 305 --> 355	YES (1-->25)
MGG_08486	1.08166e-09	6.13986	beta-lactamase	beta-lactamase	Family: Beta-lactamase (PF00144) (84-->409)	YES (1-->29)
MGG_10939	1.06918e-09	6.01368	Putative uncharacterized protein	uncharacterized protein	No putative conserved domains have been detected	NO
MGG_10259	3.11148e-23	5.94683	Putative uncharacterized protein	Putative uncharacterized protein	No putative conserved domains have been detected	YES (1-->20)
MGG_17550	4.88873e-07	5.84397	Putative uncharacterized protein	uncharacterized protein	No putative conserved domains have been detected	YES (1-->20)
MGG_17148	2.4635e-06	5.70968	Putative uncharacterized protein	Putative uncharacterized protein	No putative conserved domains have been detected	YES (1-->23)
MGG_08431	2.53091e-06	5.66908	Putative uncharacterized protein	Putative uncharacterized protein	Family: Dioxygenase_C (PF00775) 6--> 100	NO
MGG_09467	2.68445e-09	5.60386	Putative uncharacterized protein	Putative uncharacterized protein	5 transmembrane domains predicted	NO
MGG_10561	3.33831e-05	5.33165	Putative uncharacterized protein	Putative uncharacterized protein	Family: Tyrosinase (PF00264) 95--> 318	YES (1-->20)
MGG_07591	1.28225e-06	5.04777	Putative uncharacterized protein	Putative uncharacterized protein	No putative conserved domains have been detected	YES (1-->20)
MGG_04532	6.86928e-07	4.73281	LysM domain-containing protein	LysM domain-containing protein	LysM (PF01476) 449--> 486	YES (1-->26)
MGG_10671	3.19323e-09	4.69853	pentalenene synthase	pentalenene synthase	Family: Terpene_syn_C_2 (PF19086)	NO
MGG_17628	9.32462e-06	4.4697	Putative uncharacterized protein	Putative uncharacterized protein	1 transmembrane domains predicted/No putative conserved domains have been detected	NO
MGG_09177	3.3902e-17	4.35074	Putative uncharacterized protein	uncharacterized protein	Family: HET, Heterokaryon incompatibility protein (PF06985) 22 --> 112	NO
MGG_10732	1.49354e-05	4.19582	Putative uncharacterized protein	uncharacterized protein	No putative conserved domains have been detected	YES (1-->21)
MGG_03426	8.45404e-05	4.16355	3-oxoacyl-	3-oxoacyl-[acyl-carrier-protein] reductase	Family: adh_short_C2, Enoyl-(Acyl carrier protein) reductase, (PF13561) 14--> 229	NO
MGG_15458	8.02492e-06	4.13746	Putative uncharacterized protein	Putative uncharacterized protein	No putative conserved domains have been detected	YES (1-->15)
MGG_09958	3.70277e-06	3.80682	Putative uncharacterized protein	uncharacterized protein	No putative conserved domains have been detected	NO
MGG_17625	3.28015e-07	3.7708	Putative uncharacterized protein	Putative uncharacterized protein	No putative conserved domains have been detected	NO
MGG_07571	0.000109843	3.51302	LysM domain-containing protein	LysM domain-containing protein	Family: LysM domain (PF01476)	YES (1-->18)
MGG_10407	2.97588e-08	3.38263	Putative uncharacterized protein	Putative uncharacterized protein	No putative conserved domains have been detected	NO
MGG_01403	0.000815892	3.24458	fungal cellulose binding domain-containing protein	fungal cellulose binding domain-containing protein	Family: Abhydrolase_1 (PF00561) 33 --> 278; 1 transmembrane predicted domain	YES (1-->23)
MGG_02188	0.0044736	2.14571	glutamyl-tRNA(Gln) amidotransferase subunit A	glutamyl-tRNA(Gln) amidotransferase subunit A	Family: Amidase (PF01425) 59 --> 403	YES (1-->22)
	significantly up-regulated (4 Stage on Host vs 4 Stage on Bird Medium , p-value <=0.05)
Stage 4= appressorium formation on Host
aPresence of signal peptide (Y/N) as predicted by SignalP (Bendtsen, Jannick Dyrløv, Henrik Nielsen, Gunnar von Heijne, and Søren Brunak. 2004. “Improved Prediction of Signal Peptides: SignalP 3.0.” Journal of Molecular Biology. https://doi.org/10.1016/j.jmb.2004.05.028.)
