# Supplementary material for: Comparative Transcriptomics of Fusarium graminearum and Magnaporthe oryzae Spore Germination Leading up To Infection
Source: mBio. 2023 Jan 4;14(1):e02442-22. doi: 10.1128/mbio.02442-22 (PMC9973345; doi:10.1128/mbio.02442-22)
Supplement: TABLE S4 [file mbio.02442-22-s0007.xlsx]

## Sheet: Table S4A
Supplemental Table 4A. Analysis of metabolic pathways during F. graminearum infection on host.
Gene ID	KOG Id	KOG Description	Description	Pathway	P-value Stage 1	P-value Stage 2	P-value Stage 3	P-value Stage 4	FC Stage 1	FC Stage 2	FC Stage 3	FC Stage 4
FGRRES_08543	9703	KOG1180	Acyl-CoA synthetase	Acetate utilisation	0.0895734	2.48245e-17	0.641729	0.00107205	1.6525	17.1363	1.14575	2.64294
FGRRES_00287	362	KOG1176	Acyl-CoA synthetase	Acetate utilisation	0.0033631	0.288023	0.279361	0.121457	3.34774	1.56463	-1.51491	-1.81318
FGRRES_03589	4530	KOG1176	Acyl-CoA synthetase	Acetate utilisation	4.55615e-08	2.40363e-13	5.2187e-12	2.05527e-13	19.7846	87.2715	58.4124	83.6759
FGRRES_02873	5348	KOG1176	Acyl-CoA synthetase	Acetate utilisation	3.36576e-06	2.13454e-18	2.29047e-09	1.65508e-06	8.80636	169.957	19.3326	9.6696
FGRRES_05761	6686	KOG1176	Acyl-CoA synthetase	Acetate utilisation	2.21855e-08	0.16307	0.0183264	6.79306e-09	3.40185	1.661	1.74864	3.64202
FGRRES_06462	7470	KOG1176	Acyl-CoA synthetase	Acetate utilisation	1	0.000562127	0.212382	2.64785e-45	1	26.9639	4.66712	3681.77
FGRRES_07659	8859	KOG1176	Acyl-CoA synthetase	Acetate utilisation	0.00533228	3.49479e-16	5.47739e-09	3.38673e-06	2.11786	10.2806	4.33305	3.17807
FGRRES_07833	9067	KOG1176	Acyl-CoA synthetase	Acetate utilisation	6.5164e-21	1.0253e-28	2.41355e-05	3.82005e-08	19.4384	47.8314	3.28799	4.7523
FGRRES_10230	11834	KOG1176	Acyl-CoA synthetase	Acetate utilisation	0.0316611	0.0616546	0.0111987	3.60223e-11	-1.74415	-1.77306	-1.97121	-6.62406
FGRRES_10362	11987	KOG1176	Acyl-CoA synthetase	Acetate utilisation	0.437274	0.307401	0.237684	0.339218	1.2023	1.28819	1.32891	-1.25873
FGRRES_13860	12582	KOG1176	Acyl-CoA synthetase	Acetate utilisation	0.000213443	1.22582e-11	4.55176e-09	1.27715e-07	7.71239	90.7675	35.4152	22.1128
FGRRES_00330	407	KOG1175	Acyl-CoA synthetase	Acetate utilisation	0.540385	7.15157e-05	0.000785946	0.666002	1.36431	8.90211	6.08447	-1.24556
FGRRES_01743	2006	KOG1175	Acyl-CoA synthetase	Acetate utilisation	2.45195e-08	0.0803168	9.27066e-06	2.55031e-22	4.03833	-1.54292	-3.0158	-14.4441
FGRRES_04103	3946	KOG1175	Acyl-CoA synthetase	Acetate utilisation	0.0462832	4.42707e-06	1.79287e-05	0.138233	1.71227	3.6859	3.29454	1.50208
FGRRES_06090	7053	KOG1175	Acyl-CoA synthetase	Acetate utilisation	5.8648e-07	4.06539e-15	8.0128e-17	1.89402e-14	10.1982	64.3465	93.2109	55.3843
FGRRES_10126	11720	KOG1175	Acyl-CoA synthetase	Acetate utilisation	0.000869285	7.26885e-05	4.7837e-10	0.275933	5.692	8.52638	41.35	1.73286
FGRRES_02848	5374	KOG3016	Acyl-CoA thioesterase	Acetate utilisation	1.46544e-08	2.65938e-10	7.95057e-10	0.276428	8.02836	10.6976	9.91047	1.45648
FGRRES_10990	12679	KOG1178	Acetate---CoA ligase	Acetate utilisation	0.646868	1	1	6.19934e-93	1.35175	1	1	40096.7
FGRRES_01743	2006	KOG1175	Acetate---CoA ligase	Acetate utilisation	2.45195e-08	0.0803168	9.27066e-06	2.55031e-22	4.03833	-1.54292	-3.0158	-14.4441
FGRRES_00330	407	KOG1175	Acetate---CoA ligase	Acetate utilisation	0.540385	7.15157e-05	0.000785946	0.666002	1.36431	8.90211	6.08447	-1.24556
FGRRES_00091	117	KOG3957	Predicted L-carnitine dehydratase/alpha-methylacyl-CoA racemase	Carnitine metabolism	0.304537	0.388576	0.0475115	4.14994e-16	-2.50915	2.11832	3.91744	98.9366
FGRRES_00600	716	KOG3957	Predicted L-carnitine dehydratase/alpha-methylacyl-CoA racemase	Carnitine metabolism	5.88131e-07	8.46029e-08	0.00995125	0.0311307	5.0408	5.87064	2.24668	-1.98278
FGRRES_03666	4445	KOG3957	Predicted L-carnitine dehydratase/alpha-methylacyl-CoA racemase	Carnitine metabolism	5.33541e-10	0.452815	0.226579	6.81717e-06	-68.3	1.56367	2.02973	16.2833
FGRRES_07173	8302	KOG3957	Predicted L-carnitine dehydratase/alpha-methylacyl-CoA racemase	Carnitine metabolism	4.66564e-07	2.27331e-20	1.21111e-20	6.36985e-07	5.30443	32.737	33.628	5.40719
FGRRES_11157	12490	KOG3957	Predicted L-carnitine dehydratase/alpha-methylacyl-CoA racemase	Carnitine metabolism	1.94276e-05	0.00300896	0.170502	0.141744	2.83176	2.1764	1.39508	1.41619
FGRRES_11413	13113	KOG3957	Predicted L-carnitine dehydratase/alpha-methylacyl-CoA racemase	Carnitine metabolism	0.392758	1.18503e-05	0.479881	0.00179356	-1.5705	-1071.17	-1.83221	-80.4673
FGRRES_00840	987	KOG3719	Carnitine O-acyltransferase CPT2/YAT1	Carnitine shuttle	0.895378	5.61678e-05	4.47404e-06	0.0683109	-1.08053	14.3538	22.9591	3.01412
FGRRES_01924	2204	KOG3717	Carnitine O-acyltransferase CRAT	Carnitine shuttle	0.0223032	6.44494e-06	6.02322e-15	0.566316	2.01389	4.16386	14.197	1.19136
FGRRES_01032	1214	KOG0758	Mitochondrial carnitine-acylcarnitine carrier protein	Carnitine shuttle	0.0407617	2.48575e-10	1.08921e-05	7.07694e-12	-1.58401	-7.10551	-3.06131	-6.09296
FGRRES_02041	2343	KOG0758	Mitochondrial carnitine-acylcarnitine carrier protein	Carnitine shuttle	0.0222974	0.0029832	0.0255954	0.00927227	1.76531	-2.21062	-1.76654	-1.92266
FGRRES_06300	7291	KOG0758	Mitochondrial carnitine-acylcarnitine carrier protein	Carnitine shuttle	0.075779	0.000975761	0.227644	3.57951e-08	1.78933	-3.06456	-1.4869	-6.9819
FGRRES_09633	11158	KOG0758	Mitochondrial carnitine-acylcarnitine carrier protein	Carnitine shuttle	2.42311e-29	4.18063e-13	4.47077e-15	0.00265396	16.3699	5.60367	6.3194	-2.02709
FGRRES_10828	12866	KOG0758	Mitochondrial carnitine-acylcarnitine carrier protein	Carnitine shuttle	0.00572827	0.918615	0.969405	0.828082	2.01466	-1.02915	1.01006	1.05758
FGRRES_08510	9741	KOG0141	Isovaleryl-CoA dehydrogenase	Cholesterol and isoprenoid biosynthesis	0.162014	5.50068e-07	2.3607e-06	8.92979e-05	1.7551	9.05332	7.74968	5.28217
FGRRES_03978	4095	KOG0873	C-4 sterol methyl oxidase	Ergosterol biosynthesis pathway	1.1449e-07	0.33939	0.77749	0.0148545	-3.95343	-1.55756	1.0905	1.94972
FGRRES_09830	11380	KOG0873	C-4 sterol methyl oxidase	Ergosterol biosynthesis pathway	0.000329842	0.0555358	0.0581186	0.00402642	3.35462	-1.89883	-1.87504	-2.62314
FGRRES_10666	12333	KOG0873	C-4 sterol methyl oxidase	Ergosterol biosynthesis pathway	0.00229278	0.0403236	3.3171e-11	9.04075e-07	3.79658	2.48175	28.3932	10.1824
FGRRES_13954	13076	KOG0873	C-4 sterol methyl oxidase	Ergosterol biosynthesis pathway	0.00771182	0.00378016	8.42912e-07	4.74287e-24	-4.48081	7.99458	17.8151	456.162
FGRRES_13888	12745	KOG4826	C-8,7 sterol isomerase	Ergosterol biosynthesis pathway	0.46686	0.000253167	0.00733456	0.00175783	-1.43125	6.77272	-3.9015	-4.95931
FGRRES_08266	10025	KOG2828	Acetyl-CoA hydrolase	Fatty acid biosynthesis	0.952614	0.53045	0.968394	0.000492023	-1.02089	1.24499	1.0139	-3.50288
FGRRES_06580	7604	KOG0368	Acetyl-CoA carboxylase	Fatty acid biosynthesis	0.000277178	0.39737	3.33313e-05	1.08125e-09	-2.78183	-1.26703	-3.25164	-5.98362
FGRRES_05322	6176	KOG2926	Malonyl-CoA:ACP transacylase	Fatty acid biosynthesis	0.0441623	0.0168342	0.0237475	0.00189498	-2.10733	-2.453	-2.32169	-3.22878
FGRRES_05321	6175	KOG1394	3-oxoacyl-(acyl-carrier-protein) synthase (I and II)	Fatty acid biosynthesis	0.149599	0.041572	0.0247436	7.08408e-05	-1.65317	-2.05429	-2.20535	-4.2141
FGRRES_07226	8366	KOG1394	3-oxoacyl-(acyl-carrier-protein) synthase (I and II)	Fatty acid biosynthesis	0.464645	0.00883754	0.000486901	3.86443e-14	-1.18639	-2.01115	-2.35361	-7.25207
FGRRES_01790	2059	KOG1202	Animal-type fatty acid synthase and related proteins	Fatty acid biosynthesis	0.398509	1	0.60258	1.67879e-15	2.14504	1	-2.73179	547.939
FGRRES_02324	2662	KOG1202	Animal-type fatty acid synthase and related proteins	Fatty acid biosynthesis	0.0096685	0.49338	0.388269	0.018104	38.4753	-12.0269	-7.01812	27.3514
FGRRES_04588	3407	KOG1202	Animal-type fatty acid synthase and related proteins	Fatty acid biosynthesis	0.00254627	1	0.0447859	2.03406e-43	8.18007	1	12.7567	2488.82
FGRRES_03964	4111	KOG1202	Animal-type fatty acid synthase and related proteins	Fatty acid biosynthesis	1	0.357778	0.142484	2.48434e-28	1	-18.3763	-15.2203	141.407
FGRRES_03340	4807	KOG1202	Animal-type fatty acid synthase and related proteins	Fatty acid biosynthesis	0.511274	1	0.324828	4.38589e-09	-1.48788	1	1.58277	16.5104
FGRRES_08795	9416	KOG1202	Animal-type fatty acid synthase and related proteins	Fatty acid biosynthesis	0.00236429	0.257524	0.0930853	6.53564e-30	-8.4867	-27.7605	-20.0944	280.534
FGRRES_13675	11529	KOG2926	Malonyl-CoA:ACP transacylase	Fatty acid biosynthesis	0.00103463	0.0109647	0.000239794	0.37037	2.19498	1.90982	2.47538	-1.24636
FGRRES_02379	2719	KOG0140	Medium-chain acyl-CoA dehydrogenase	Fatty acid biosynthesis	0.0204626	5.13768e-16	1.0204e-17	2.54821e-09	-5.29579	4753.76	10261.2	186.587
FGRRES_04045	4021	KOG1200	Mitochondrial/plastidial beta-ketoacyl-ACP reductase	Fatty acid biosynthesis	7.71616e-20	2.92803e-15	1.95517e-11	2.73912e-05	39.2287	20.9215	11.9704	4.32482
FGRRES_06455	7462	KOG1200	Mitochondrial/plastidial beta-ketoacyl-ACP reductase	Fatty acid biosynthesis	0.0187039	0.0116602	5.27995e-06	0.00655844	5.0915	6.8549	114.512	11.8173
FGRRES_09882	11444	KOG1200	Mitochondrial/plastidial beta-ketoacyl-ACP reductase	Fatty acid biosynthesis	0.0858845	1.6632e-10	0.516575	0.502413	1.85262	9.56112	1.23064	-1.23975
FGRRES_10853	12835	KOG1406	Peroxisomal 3-ketoacyl-CoA-thiolase P-44/SCP2	Fatty acid biosynthesis	7.06918e-07	4.60285e-14	8.42256e-12	1.94924e-13	11.7469	77.3919	41.9368	59.6363
FGRRES_02502	2863	KOG0872	Sterol C5 desaturase	Fatty acid biosynthesis	1.23967e-05	0.220557	0.197926	0.039035	26.7403	3.56439	2.57175	-7.95017
FGRRES_06184	7164	KOG1600	Fatty acid desaturase	Fatty acid biosynthesis	0.0042462	0.00216124	0.879365	1.34101e-10	-1.95899	-2.06814	-1.03607	-4.81953
FGRRES_07890	9131	KOG4232	Delta 6-fatty acid desaturase/delta-8 sphingolipid desaturase	Fatty acid biosynthesis	0.0688986	2.49654e-08	0.0455464	2.57848e-13	-1.54841	-4.00864	-1.61351	-6.46036
FGRRES_08329	9951	KOG1536	Biotin holocarboxylase synthetase/biotin-protein ligase	Fatty acid biosynthesis	0.213476	0.349411	0.671825	0.0090002	1.32071	-1.28393	1.10406	-1.8702
FGRRES_05087	5919	KOG1390	Acetyl-CoA acetyltransferase	Fatty acid oxidation pathway	3.14453e-06	1.0216e-10	3.52522e-17	0.0107881	3.38219	5.80938	10.5965	1.93672
FGRRES_09321	10797	KOG1390	Acetyl-CoA acetyltransferase	Fatty acid oxidation pathway	0.0297173	0.344086	0.00273547	5.45732e-07	1.58142	-1.22449	-1.89067	-2.95373
FGRRES_02287	2624	KOG0136	Acyl-CoA oxidase	Fatty acid oxidation pathway	1.83835e-08	2.04035e-09	1.8888e-14	0.280331	6.10503	6.99933	13.3094	1.3909
FGRRES_10064	11650	KOG4170	2-enoyl-CoA hydratase/3-hydroxyacyl-CoA dehydrogenase/Peroxisomal 3-ketoacyl-CoA-thiolase, sterol-binding domain and related enzymes	Fatty acid oxidation pathway	0.0044226	3.39569e-07	0.00276414	0.577876	3.23605	9.33645	3.45558	1.25122
FGRRES_12330	4058	KOG2305	3-hydroxyacyl-CoA dehydrogenase	Fatty acid oxidation pathway	0.226965	2.15908e-10	0.018387	0.322869	1.41343	8.0475	2.07059	-1.36358
FGRRES_13963	13112	KOG2305	3-hydroxyacyl-CoA dehydrogenase	Fatty acid oxidation pathway	0.527945	0.020065	0.979152	0.0255099	1.40157	-6.43931	1.02282	-33.2669
FGRRES_03546	4576	KOG2304	3-hydroxyacyl-CoA dehydrogenase	Fatty acid oxidation pathway	2.41456e-05	0.798784	3.34167e-05	0.782423	119.015	-1.28407	134.03	-1.41428
FGRRES_06813	7875	KOG2304	3-hydroxyacyl-CoA dehydrogenase	Fatty acid oxidation pathway	0.103935	4.99999e-06	1.19335e-08	0.0773327	1.65248	4.35875	6.46479	-1.73846
FGRRES_03257	4908	KOG1221	Acyl-CoA reductase	Fatty acid oxidation pathway	0.0519833	0.477352	0.19485	0.000999303	3.68394	2.47298	2.66591	10.0432
FGRRES_03363	4783	KOG1180	Acyl-CoA synthetase	Fatty acid oxidation pathway	0.643531	0.0149131	0.104099	0.00337618	-1.20421	3.47986	2.11081	3.63854
FGRRES_08585	9656	KOG3016	Acyl-CoA thioesterase	Fatty acid oxidation pathway	6.97599e-06	0.0235799	5.45152e-06	0.862322	3.53009	1.88636	3.62225	-1.04924
FGRRES_01349	1568	KOG0831	Acyl-CoA:diacylglycerol acyltransferase (DGAT)	Fatty acid oxidation pathway	0.0349662	0.000715344	0.736994	0.140158	1.73073	-2.91485	-1.09833	1.47577
FGRRES_07019	8114	KOG1684	Enoyl-CoA hydratase	Fatty acid oxidation pathway	3.39283e-05	0.395355	0.0870921	2.03165e-07	2.05057	1.15997	1.34357	-2.49974
FGRRES_00704	835	KOG1680	Enoyl-CoA hydratase	Fatty acid oxidation pathway	6.28065e-05	0.206378	7.88081e-06	1.28332e-06	2.65984	1.45338	3.27644	3.44286
FGRRES_03244	4921	KOG1680	Enoyl-CoA hydratase	Fatty acid oxidation pathway	0.69803	8.76111e-08	0.00219301	1.82173e-19	1.23144	14.714	2.54474	12.5589
FGRRES_12573	5394	KOG1680	Enoyl-CoA hydratase	Fatty acid oxidation pathway	0.00366315	7.5522e-16	1.33296e-15	3.30575e-11	4.82602	313.038	347.067	81.5131
FGRRES_04756	5538	KOG1680	Enoyl-CoA hydratase	Fatty acid oxidation pathway	2.44635e-08	0.454539	0.00293812	0.188537	-149.748	-2.32744	-21.7174	-2.72653
FGRRES_05872	6814	KOG1680	Enoyl-CoA hydratase	Fatty acid oxidation pathway	1.66813e-19	3.96462e-24	5.44492e-13	1.74502e-09	33.7859	63.7767	14.1346	8.53617
FGRRES_13111	8439	KOG1680	Enoyl-CoA hydratase	Fatty acid oxidation pathway	0.641349	1.62151e-13	7.07994e-08	0.886055	-1.17203	17.4765	7.14303	1.05019
FGRRES_11295	13249	KOG1680	Enoyl-CoA hydratase	Fatty acid oxidation pathway	0.873185	0.13275	0.0653638	6.82201e-10	-1.0762	-2.78757	2.5754	23.2311
FGRRES_06084	7046	KOG1679	Enoyl-CoA hydratase	Fatty acid oxidation pathway	0.876543	6.85177e-09	0.000119995	0.131846	1.05081	7.61265	3.5909	1.63317
FGRRES_05551	6439	KOG0016	Enoyl-CoA hydratase/isomerase	Fatty acid oxidation pathway	6.04167e-14	1.52084e-29	2.37592e-15	0.000344643	24.1153	276.133	29.4149	3.85368
FGRRES_03633	4481	KOG1682	Enoyl-CoA isomerase	Fatty acid oxidation pathway	0.13156	0.000171175	0.791043	2.99147e-17	1.70681	-5.49185	1.10751	36.7831
FGRRES_13880	12689	KOG1682	Enoyl-CoA isomerase	Fatty acid oxidation pathway	0.0519738	1.08295e-18	1.01082e-08	1.52242e-05	2.05389	51.5963	9.67686	5.25941
FGRRES_09979	11547	KOG1681	Enoyl-CoA isomerase	Fatty acid oxidation pathway	3.7306e-08	0.0014728	6.69704e-07	0.330262	9.61424	3.46385	7.52369	1.44928
FGRRES_07347	8515	KOG3071	Fatty acyl-CoA elongase/Polyunsaturated fatty acid specific elongation enzyme	Fatty acid oxidation pathway	0.802705	0.0216542	0.0577851	6.38994e-08	-1.05526	-1.65804	-1.50927	-3.3377
FGRRES_09266	10730	KOG1393	Hydroxymethylglutaryl-CoA synthase	Fatty acid oxidation pathway	0.129667	0.0107306	0.000413838	6.13332e-07	-1.49947	-1.99458	-2.60166	-3.958
FGRRES_04333	3693	KOG1177	Long chain fatty acid acyl-CoA ligase	Fatty acid oxidation pathway	7.17272e-05	0.0734071	6.78079e-08	8.52886e-09	-5.75337	-1.98267	-7.57835	-9.49008
FGRRES_09424	10917	KOG1177	Long chain fatty acid acyl-CoA ligase	Fatty acid oxidation pathway	0.383213	4.17572e-12	6.84576e-10	7.0926e-06	1.51201	53.0777	28.9784	9.73086
FGRRES_01419	1649	KOG1256	Long-chain acyl-CoA synthetases (AMP-forming)	Fatty acid oxidation pathway	1.9262e-05	0.00199422	7.04597e-12	1.11006e-05	4.04208	2.70705	10.7765	4.23984
FGRRES_01526	1764	KOG0064	Peroxisomal long-chain acyl-CoA transporter, ABC superfamily	Fatty acid oxidation pathway	2.45812e-07	0.00257729	6.5504e-07	0.00625241	6.10028	2.79502	5.71563	2.51608
FGRRES_06012	6970	KOG0064	Peroxisomal long-chain acyl-CoA transporter, ABC superfamily	Fatty acid oxidation pathway	1.94953e-08	0.0275388	3.94127e-07	0.0256278	11.2796	2.42444	8.65694	2.4378
FGRRES_11656	52	KOG1206	Peroxisomal multifunctional beta-oxidation protein and related enzymes	Fatty acid oxidation pathway	0.713823	1	1	0.351898	-1.2496	1	1	3.24238
FGRRES_04688	3291	KOG1206	Peroxisomal multifunctional beta-oxidation protein and related enzymes	Fatty acid oxidation pathway	0.104078	5.20174e-09	1.46004e-13	3.00901e-08	1.85849	11.8578	27.1412	10.1786
FGRRES_09643	11169	KOG1206	Peroxisomal multifunctional beta-oxidation protein and related enzymes	Fatty acid oxidation pathway	9.2658e-12	7.26081e-06	1.78622e-13	2.85001e-07	15.1219	5.35003	19.9318	7.02393
FGRRES_10257	11865	KOG3290	Peroxisomal phytanoyl-CoA hydroxylase	Fatty acid oxidation pathway	0.00972297	0.0025905	0.606167	0.0346486	-1.69476	1.92292	1.1083	-1.5227
FGRRES_09764	11278	KOG4519	Phosphomevalonate kinase	Fatty acid oxidation pathway	0.194631	0.000466775	0.864479	0.521527	-1.28459	2.04061	-1.03367	-1.13176
FGRRES_09661	11186	KOG0139	Short-chain acyl-CoA dehydrogenase	Fatty acid oxidation pathway	1.32112e-10	1.11156e-15	2.97341e-14	0.153526	6.89256	12.4977	10.5014	1.50372
FGRRES_10950	12722	KOG0139	Short-chain acyl-CoA dehydrogenase	Fatty acid oxidation pathway	0.624619	0.112132	0.846456	0.852105	1.20404	2.16837	-1.07584	-1.06996
FGRRES_10790	12911	KOG0139	Short-chain acyl-CoA dehydrogenase	Fatty acid oxidation pathway	0.000159709	0.000596751	1.56356e-11	5.88064e-05	3.61428	3.21242	11.7216	3.96403
FGRRES_05140		KOG1469	Predicted acyl-CoA dehydrogenase	Fatty acid oxidation pathway	4.90613e-10	5.24336e-19	1.34796e-15	1.10612e-09	9.68096	35.1143	21.8666	9.2292
FGRRES_01639	1892	KOG1683	Hydroxyacyl-CoA dehydrogenase/enoyl-CoA hydratase	Fatty acid oxidation pathway	2.61579e-13	6.94148e-11	2.34733e-11	0.765945	13.1415	9.60359	10.1964	1.10021
FGRRES_03127	5057	KOG1458	Fructose-1,6-bisphosphatase	gluconeogenesis/Calvin cycle	0.928713	0.628836	0.0689967	0.000726057	-1.04204	-1.26616	-2.36571	-5.28882
FGRRES_09280	10746	KOG1458	Fructose-1,6-bisphosphatase	gluconeogenesis/Calvin cycle	0.000254349	5.4034e-11	1.3677e-22	7.95085e-07	2.53214	5.80492	16.0945	3.63257
FGRRES_06822	7884	KOG3742	Glycogen synthase	Glycogenesis	0.442625	0.000800525	0.887397	0.7312	-1.2994	3.29919	1.04961	1.12446
FGRRES_09613	11138	KOG2099	Glycogen phosphorylase	Glycogenolysis	0.127895	2.66912e-11	3.64468e-05	2.80587e-09	-1.92991	32.1919	6.59626	17.9615
FGRRES_02770	3165	KOG4153	Fructose 1,6-bisphosphate aldolase	Glycolysis	0.426237	0.141304	0.00249339	0.00167256	1.28411	-1.59261	-2.63235	-2.73845
FGRRES_08044	10271	KOG4153	Fructose 1,6-bisphosphate aldolase	Glycolysis	0.0746126	2.07558e-07	0.0222987	0.621053	3.42186	9.90633	2.20602	1.17368
FGRRES_01445	1679	KOG0234	Fructose-6-phosphate 2-kinase/fructose-2,6-biphosphatase	Glycolysis	0.474426	1.49455e-26	7.04442e-10	5.51421e-12	-1.12389	-8.78612	-3.02469	-3.40731
FGRRES_04343	3681	KOG0234	Fructose-6-phosphate 2-kinase/fructose-2,6-biphosphatase	Glycolysis	2.68306e-05	0.0355657	9.63691e-06	0.0681914	2.55139	1.66335	2.76706	1.51278
FGRRES_07692	8897	KOG3148	Glucosamine-6-phosphate isomerase	Glycolysis	0.115866	2.85865e-07	1.23425e-07	0.00335844	-5.48847	744.372	958.447	38.4422
FGRRES_08398	9869	KOG3148	Glucosamine-6-phosphate isomerase	Glycolysis	0.00917409	0.1477	1.09602e-08	5.61577e-05	5.47654	2.52461	92.9915	17.3558
FGRRES_01279	1488	KOG0563	Glucose-6-phosphate 1-dehydrogenase	Glycolysis	0.288606	0.100297	0.0167814	0.101542	1.42105	-1.74212	-2.223	-1.72038
FGRRES_07329	8488	KOG0658	Glycogen synthase kinase-3	Glycolysis	0.364324	0.0120563	0.235248	0.68627	-1.28306	-2.0351	-1.38768	1.11739
FGRRES_07528	8713	KOG2323	Pyruvate kinase	Glycolysis	0.972919	2.91531e-09	2.8455e-07	9.04023e-08	1.01006	-6.50732	-4.87439	-5.23724
FGRRES_08774	9440	KOG1369	Hexokinase	Glycolysis	1.03646e-07	0.0058575	0.000358005	0.00981218	7.91965	-2.82501	-3.81613	-2.58992
FGRRES_00500	602	KOG1369	Hexokinase	Glycolysis	0.429295	0.0342994	0.538467	0.345782	1.45341	2.76199	-1.33454	-1.55774
FGRRES_03014	5189	KOG1369	Hexokinase	Glycolysis	0.31481	0.0407679	0.000636229	6.57295e-07	1.96603	-125.485	-22.9682	-810.407
FGRRES_08399	9868	KOG1369	Hexokinase	Glycolysis	2.00595e-06	0.00277111	2.37365e-09	7.11925e-05	8.97089	3.89361	18.7302	6.21389
FGRRES_09456	10963	KOG2440	6-phosphofructokinase	Glycolysis	0.162943	0.00544047	0.0131021	0.132326	1.69666	-2.97107	-2.58864	-1.76751
FGRRES_05843	6783	KOG2446	Glucose-6-phosphate isomerase	Glycolysis/Pentose phosphate pathway	0.48008	0.0362066	0.121696	0.965227	1.31725	2.31926	-1.8359	1.0171
FGRRES_00176	217	KOG1260	Isocitrate lyase	Glyoxylate cycle	0.556218	1.24468e-07	6.21372e-08	0.574856	1.20428	5.95893	6.14875	-1.19697
FGRRES_09896	11458	KOG1260	Isocitrate lyase	Glyoxylate cycle	0.0280258	2.15121e-05	6.49722e-22	0.257706	2.36066	5.64867	123.398	1.55478
FGRRES_08700	9525	KOG1261	Malate synthase	Glyoxylate cycle	0.0355152	8.25722e-08	2.01656e-20	0.000801205	2.44106	11.9789	169.884	4.32132
FGRRES_02461		KOG1494	malate dehydrogenase	Glyoxylate cycle	0.085482	0.414606	0.0246843	0.000126121	1.66708	-1.27372	-1.95478	-3.20504
FGRRES_11526			glycerate kinase	Glyoxylate cycle	0.811689	1	1	1.75881e-08	1.25332	1	1	107.233
FGRRES_09042			formamidase	Glyoxylate cycle	0.00750076	1.13558e-06	5.76517e-19	1.42227e-07	2.91375	7.42199	46.0272	7.51695
FGRRES_06375	7376	KOG2369	Lecithin:cholesterol acyltransferase (LCAT)/Acyl-ceramide synthase	Leucine catabolism	0.345454	0.0207359	0.0119787	9.27085e-08	-1.21281	-1.72398	-1.71792	-3.24535
FGRRES_08688	9541	KOG0238	3-Methylcrotonyl-CoA carboxylase, biotin-containing subunit/Propionyl-CoA carboxylase, alpha chain/Acetyl-CoA carboxylase, biotin carboxylase subunit	Malonyl-CoA biosynthesis	0.418407	9.07433e-12	2.85382e-08	1.32721e-07	1.36748	21.2394	10.6541	9.2722
FGRRES_10913	12765	KOG0238	3-Methylcrotonyl-CoA carboxylase, biotin-containing subunit/Propionyl-CoA carboxylase, alpha chain/Acetyl-CoA carboxylase, biotin carboxylase subunit	Malonyl-CoA biosynthesis	0.925914	6.36838e-06	0.401724	0.000594705	-1.0268	-5.03602	1.28121	-3.02083
FGRRES_08509	9742	KOG0540	3-Methylcrotonyl-CoA carboxylase, non-biotin containing subunit/Acetyl-CoA carboxylase carboxyl transferase, subunit beta	Malonyl-CoA biosynthesis	0.0204066	4.38322e-12	5.06585e-10	4.9752e-10	2.56438	26.0236	16.9968	17.1041
FGRRES_04243	3792	KOG1389	3-oxoacyl CoA thiolase	Malonyl-CoA biosynthesis	9.32026e-08	1.41173e-12	9.42255e-13	0.000214666	4.06835	6.86749	6.93874	2.60942
FGRRES_13398	9997	KOG1389	3-oxoacyl CoA thiolase	Malonyl-CoA biosynthesis	0.000836801	1.5235e-24	8.4474e-14	0.000923183	2.29505	18.0218	7.20312	2.31428
FGRRES_09503	11017	KOG1389	3-oxoacyl CoA thiolase	Malonyl-CoA biosynthesis	1.76581e-08	5.95853e-05	6.09858e-12	0.00224484	8.67459	4.40123	15.5215	3.03182
FGRRES_05912	6860	KOG1511	Mevalonate kinase MVK/ERG12	Mevalonic acid pathway	0.00469276	0.0202792	0.417937	0.0337247	1.86536	1.76097	-1.19966	1.60065
FGRRES_09197	10650	KOG2480	3-hydroxy-3-methylglutaryl-CoA (HMG-CoA) reductase	Mevalonic acid pathway	0.722411	0.182002	0.146852	0.120653	-1.12142	-1.54965	-1.60283	-1.6573
FGRRES_10424	12054	KOG2833	Mevalonate pyrophosphate decarboxylase	Mevalonic acid pathway	0.0268403	0.939399	0.0503888	0.00169463	-1.84275	1.02037	-1.67127	-2.30194
FGRRES_01018	1199	KOG3354	Gluconate kinase	Pentose phosphate pathway	5.02289e-05	0.289521	4.22174e-06	8.26951e-17	2.7436	1.39117	3.30065	8.79105
FGRRES_03779	4322	KOG3354	Gluconate kinase	Pentose phosphate pathway	0.00272587	0.319372	0.0502879	0.881282	-4.06369	-22.0054	-29.7401	-1.08575
FGRRES_12164	2964	KOG4476	Gluconate transport-inducing protein	Pentose phosphate pathway	0.461972	0.167795	2.64861e-07	2.61138e-09	1.18383	-1.40529	3.4949	4.32628
FGRRES_10796	12905	KOG4476	Gluconate transport-inducing protein	Pentose phosphate pathway	5.19614e-06	9.35808e-06	0.174104	0.0069853	4.38139	-4.39963	-1.53795	-2.3677
FGRRES_01921	2201	KOG2855	Ribokinase	Pentose phosphate pathway	0.20728	1.7974e-08	0.0087274	0.0415755	1.18776	-2.69517	-1.47328	-1.34074
FGRRES_05114	5949	KOG2855	Ribokinase	Pentose phosphate pathway	0.801324	0.00556243	0.00244654	0.0010259	-1.03808	-1.70018	-1.63439	-1.68913
FGRRES_10580	12237	KOG2855	Ribokinase	Pentose phosphate pathway	0.363	0.407682	0.479748	0.0226651	-2.00469	-16.2209	-4.35279	17.0815
FGRRES_11337	13203	KOG2855	Ribokinase	Pentose phosphate pathway	0.569963	1.19168e-07	2.98144e-06	0.805417	1.40841	22.733	13.8133	1.15165
FGRRES_06039	6996	KOG1254	ATP-citrate lyase	TCA cycle	0.727875	0.439251	0.00123981	6.01894e-05	-1.08804	-1.20664	-2.20119	-2.68263
FGRRES_12857	6997	KOG1254	ATP-citrate lyase	TCA cycle	0.93759	0.0541642	3.02782e-05	2.61375e-07	1.01608	-1.48534	-2.36689	-2.92025
FGRRES_02461	2814	KOG1494	NAD-dependent malate dehydrogenase	TCA cycle	0.085482	0.414606	0.0246843	0.000126121	1.66708	-1.27372	-1.95478	-3.20504
FGRRES_00440			citrate (pro-3S)-lyase	TCA cycle	0.512128	0.461037	0.14809	0.0113654	-1.16939	-1.22728	-1.39247	-1.77092
FGRRES_00743		KOG4097	succinate dehydrogenase (ubiquinone)	TCA cycle	0.000348532	0.0179734	0.833714	2.41876e-05	2.06851	1.62614	1.04333	-2.38075
FGRRES_01981		KOG0449	succinate dehydrogenase	TCA cycle	0.00871785	0.774396	0.00135065	0.0013871	-4.62376	1.21062	5.02655	4.41981
FGRRES_02030		KOG1255	succinate---CoA ligase (GDP-forming)	TCA cycle	0.305434	0.00389589	0.00523555	1.2457e-09	-1.25982	-1.93867	-1.88781	-4.16955
FGRRES_02682		KOG2404	succinate dehydrogenase	TCA cycle	0.000121963	0.0512595	9.64898e-10	8.62194e-09	4.91258	2.21785	15.8264	12.8168
FGRRES_04665		KOG2404	succinate dehydrogenase	TCA cycle	0.735322	0.00855564	0.0477388	0.0309714	1.33918	10.3808	2.73513	2.94492
FGRRES_05733		KOG0784	isocitrate dehydrogenase (NAD+)	TCA cycle	0.020722	0.00251831	0.0642813	3.4424e-08	-1.69614	-2.01209	-1.52637	-3.67546
FGRRES_08712		KOG1317	fumarate hydratase	TCA cycle	0.0719732	0.128698	0.505587	0.192134	1.58832	1.48298	1.18647	-1.39941
FGRRES_09341		KOG2404	succinate dehydrogenase	TCA cycle	1.52644e-06	0.308933	6.04092e-08	0.00120935	7.16904	1.47855	9.60981	3.5925
FGRRES_09373		KOG2404	succinate dehydrogenase	TCA cycle	3.32257e-05	0.188442	0.0101301	0.00500575	8.93775	2.04463	4.14536	4.42806
FGRRES_11485		KOG1255	succinate---CoA ligase (GDP-forming)	TCA cycle	0.000679791	0.00744864	0.7594	0.0146962	12.6558	8.16756	1.24813	-11.566
FGRRES_00175	216	KOG2617	Citrate synthase	TCA cycle/Glyoxylate cycle	0.11346	2.09872e-17	3.38977e-16	7.83058e-06	1.91523	77.6051	60.9466	7.03355
FGRRES_01422	1652	KOG2617	Citrate synthase	TCA cycle/Glyoxylate cycle	0.263015	0.00660427	0.000609306	1.75063e-06	1.38245	-2.21353	-2.74195	-4.19602
FGRRES_02352	2690	KOG2617	Citrate synthase	TCA cycle/Glyoxylate cycle	2.34899e-14	0.0257889	7.91563e-05	0.374351	8.79395	1.81756	2.89829	-1.26584
FGRRES_02504	2866	KOG1494	NAD-dependent malate dehydrogenase	TCA cycle/Glyoxylate cycle	8.18709e-07	6.88193e-12	0.00134099	0.213499	5.01369	10.4704	2.77253	1.47505
FGRRES_06515			malate dehydrogenase	TCA cycle/Glyoxylate cycle	0.0554877	0.00335467	0.530614	0.000879183	2.00113	2.83824	1.23797	-3.35263
FGRRES_07953		KOG0453	aconitate hydratase	TCA cycle/Glyoxylate cycle	0.507539	0.0555107	0.765481	0.0113808	-1.21404	-1.75904	1.09122	-2.11596
FGRRES_10198		KOG0453	aconitate hydratase	TCA cycle/Glyoxylate cycle	0.425546	4.6387e-07	0.000105926	3.14524e-09	-1.29216	-5.64878	-3.63857	-7.89768
FGRRES_04186	3855	KOG3730	Acyl-CoA:dihydroxyactetone-phosphate acyltransferase DHAPAT	Triacylglycerol synthesis	1.14264e-20	5.24292e-24	6.74055e-08	0.0461216	11.8347	17.1764	3.86658	1.62605
FGRRES_01571	1812	KOG4388	Hormone-sensitive lipase HSL	Triglyceride degradation	0.00798957	0.402598	7.77374e-09	9.54712e-05	3.81793	1.525	29.0932	8.0279
FGRRES_01603		KOG4389	Acetylcholinesterase/Butyrylcholinesterase	Triglyceride degradation	0.145106	0.0199862	1.81925e-06	2.58417e-14	2.37972	5.08114	23.6848	360.871
FGRRES_01975	2266	KOG4388	Hormone-sensitive lipase HSL	Triglyceride degradation	0.292776	0.0025045	0.603133	0.00111068	-1.49877	-4.37527	-1.26617	3.82825
FGRRES_03247	4918	KOG2517	Ribulose kinase and related carbohydrate kinases	Triglyceride degradation	0.0908028	8.08299e-05	2.57683e-11	8.73703e-11	3.09869	19.2439	479.574	362.277
FGRRES_05906	6854	KOG4569	Predicted lipase	Triglyceride degradation	0.292831	0.000359719	6.63667e-07	1.47867e-06	2.09122	16.8756	76.528	61.9165
FGRRES_07468		KOG0068	D-3-phosphoglycerate dehydrogenase	Triglyceride degradation	0.0098506	5.08418e-11	2.50034e-07	1.03597e-10	-2.36305	-10.9831	-6.04189	-10.3294
FGRRES_10713		KOG4389	Acetylcholinesterase/Butyrylcholinesterase	Triglyceride degradation	0.0168443	8.87848e-17	1.72415e-13	3.04928e-23	4.71396	723.023	109.744	555.454
FGRRES_13343	9698	KOG2517	Ribulose kinase and related carbohydrate kinases	Triglyceride degradation	5.27552e-05	1.64632e-05	4.11372e-06	1.97824e-11	3.95606	4.43236	4.9162	11.335
FGRRES_13655		KOG4389	Acetylcholinesterase/Butyrylcholinesterase	Triglyceride degradation	0.148535	0.395713	0.524317	5.83486e-13	2.22032	-2.31696	1.47979	54.3754
	significantly up-regulated (4 Stage on Host vs 4 Stage on Bird Medium , p-value <=0.05)
	significantly down-regulated (4 Stage on Host vs 4 Stage on Bird Medium , p-value <=0.05)
Stage 1= fresh conidia
Stage 2 = polar growth
Stage 3 = doubling of long axis
Stage 4= appressorium formation on host

## Sheet: Table S4B
Supplemental Table 4B. Analysis of pathways that directly utilize or produce acetyl-CoA in M. oryzae on host
Gene id	Broad Institute Annotation	Pathway	pfam	P-value Stage 1	P-value Stage 2	P-value Stage 3	P-value Stage 4
MGG_06609	acetyl-CoA hydrolase (527 aa)	acetate production	Acetyl-CoA hydrolase/transferase N-terminal domain (PF02550) 18->233	0.393606	0.0743274	0.0031784	6.64182e-06
MGG_03201	acetyl-coenzyme A synthetase (670 aa)	acetate utilisation	Domain of unknown function (DUF3448) (PF11930) 38->119, AMP-binding enzyme (PF00501) 126->563	0.12676	0.611855	0.946216	0.00019459
MGG_01507	acetylglutamate synthase (673 aa)	arginine biosynthesis	Protein of unknown function (DUF619) (PF04768) 462->658	0.07443	0.00909355	0.00615012	0.677577
MGG_01721	carnitine O-acetyltransferase (615 aa)	carnitine shuttle	Choline/Carnitine o-acyltransferase (PF00755) 31->601	0.315984	0.022288	0.0794289	0.93391
MGG_06981	carnitine O-acetyltransferase (871 aa)	carnitine shuttle	Choline/Carnitine o-acyltransferase (PF00755) 60->578, Choline/Carnitine o-acyltransferase (PF00755) 644->723	0.0571077	0.228179	0.440713	0.0145974
MGG_04118	fatty acid synthase subunit beta dehydratase (389 aa)	Fatty acid biosynthesis	Acyl transferase domain (PF00698) 40->336	0.317583	0.333334	0.461001	2.02814e-06
MGG_12154	fatty acid synthase subunit alpha reductase (1860 aa)	Fatty acid biosynthesis	short chain dehydrogenase (PF00106) 648->824, Beta-ketoacyl synthase, N-terminal domain (PF00109) 1150->1358, Beta-ketoacyl synthase, C-terminal domain (PF02801) 1492->1581, 4'-phosphopantetheinyl transferase superfamily (PF01648) 1740->1797	0.179688	0.20601	0.295649	2.66238e-06
MGG_04075	lambda-crystallin (331 aa)	Fatty acid oxidation pathway	3-hydroxyacyl-CoA dehydrogenase, NAD binding domain (PF02737) 6->186, 3-hydroxyacyl-CoA dehydrogenase, C-terminal domain (PF00725) 190->258	0.177174	0.00147526	2.53521e+08	0.160233
MGG_05949	acyl-CoA dehydrogenase (514 aa)	Fatty acid oxidation pathway	Cytochrome b5-like Heme/Steroid binding domain (PF00173) 6->78, Acyl-CoA dehydrogenase, middle domain (PF02770) 245->296, Acyl-CoA dehydrogenase, C-terminal domain (PF00441) 347->503	0.745843	0.00397833	0.0615489	0.000174804
MGG_00359	Delta(3,5)-Delta(2,4)-dienoyl-CoA isomerase (281 aa)	Fatty acid oxidation pathway	Enoyl-CoA hydratase/isomerase family (PF00378) 14->195	0.554665	0.00939754	0.0743566	0.0043813
MGG_05138	peroxisomal 2,4-dienoyl-CoA reductase SPS19 (314 aa)	Fatty acid oxidation pathway	short chain dehydrogenase (PF00106) 19->197	0.947563	0.00267954	0.0410118	0.489745
MGG_08690	short-chain specific acyl-CoA dehydrogenase (446 aa)	Fatty acid oxidation pathway	Acyl-CoA dehydrogenase, N-terminal domain (PF02771) 68->178, Acyl-CoA dehydrogenase, middle domain (PF02770) 183->233, Acyl-CoA dehydrogenase, C-terminal domain (PF00441) 290->439	0.47945	0.590726	0.809257	0.330153
MGG_08661	acyl-CoA dehydrogenase family member 11 (453 aa)	Fatty acid oxidation pathway	Acyl-CoA dehydrogenase, N-terminal domain (PF02771) 18->140, Acyl-CoA dehydrogenase, middle domain (PF02770) 144->198, Acyl-CoA dehydrogenase, C-terminal domain (PF00441) 258->409	0.323482	0.00561889	0.0174947	0.00652166
MGG_11223	enoyl-CoA hydratase, mitochondrial precursor (395 aa)	Fatty acid oxidation pathway	Enoyl-CoA hydratase/isomerase family (PF00378) 188->289	0.18946	0.712695	0.0207252	6.89709e-11
MGG_06148	peroxisomal hydratase-dehydrogenase-epimerase (897 aa)	Fatty acid oxidation pathway	short chain dehydrogenase (PF00106) 11->182, short chain dehydrogenase (PF00106) 316->477, MaoC like domain (PF01575) 778->889	0.408201	0.234295	0.263556	0.695122
MGG_15041	medium-chain specific acyl-CoA dehydrogenase (374 aa)	Fatty acid oxidation pathway	Acyl-CoA dehydrogenase, N-terminal domain (PF02771) 22->114, Acyl-CoA dehydrogenase, middle domain (PF02770) 114->166, Acyl-CoA dehydrogenase, C-terminal domain (PF00441) 219->357	0.00175178	0.069263	0.105885	5.72368e-16
MGG_16316	(R)-benzylsuccinyl-CoA dehydrogenase (456 aa)	Fatty acid oxidation pathway	Acyl-CoA dehydrogenase, N-terminal domain (PF02771) 30->154, Acyl-CoA dehydrogenase, middle domain (PF02770) 158->213, Acyl-CoA dehydrogenase, C-terminal domain (PF00441) 271->435	0.00254938	0.34721	0.822459	9.10654e-15
MGG_09512	3-ketoacyl-CoA thiolase (420 aa)	Fatty acid oxidation pathway	Thiolase, N-terminal domain (PF00108) 32->289, Thiolase, C-terminal domain (PF02803) 297->415	0.760533	0.00444954	0.0549198	0.853526
MGG_10700	3-ketoacyl-CoA thiolase (417 aa)	Fatty acid oxidation pathway	Thiolase, N-terminal domain (PF00108) 28->284, Thiolase, C-terminal domain (PF02803) 293->412	0.393488	0.00903076	0.0179546	0.00982316
MGG_13647	3-ketoacyl-CoA thiolase A (423 aa)	Fatty acid oxidation pathway	Thiolase, N-terminal domain (PF00108) 17->285, Thiolase, C-terminal domain (PF02803) 297->419	0.0204445	7.38929e-05	0.000376916	0.0224371
MGG_02813	malate synthase (543 aa)	Glyoxylate cycle	Malate synthase (PF01274) 12->531	0.0292477	0.000443863	0.00751893	3.47248e-06
MGG_07202	citrate synthase (474 aa)	Glyoxylate cycle	Citrate synthase (PF00285) 78->456	0.267522	0.985016	0.644625	0.363651
MGG_08835	malate dehydrogenase (331 aa)	Glyoxylate cycle	lactate/malate dehydrogenase, NAD binding domain (PF00056) 3->145, lactate/malate dehydrogenase, alpha/beta C-terminal domain (PF02866) 148->324	0.00173281	0.96034	0.00753463	0.00447664
MGG_04895	isocitrate lyase (548 aa)	Glyoxylate cycle	Isocitrate lyase family (PF00463) 23->546	0.472941	0.984409	0.64662	6.12561e-06
MGG_01469	homoserine O-acetyltransferase (437 aa)	homocysteine biosynthesis	alpha/beta hydrolase fold (PF00561) 33->184, alpha/beta hydrolase fold (PF00561) 280->389	0.000381306	0.753109	0.189523	0.94895
MGG_07627	homoserine acetyltransferase family protein (358 aa)	homocysteine biosynthesis	alpha/beta hydrolase fold (PF00561) 70->330	0.0854789	0.0617401	0.264739	0.0570049
MGG_14202	homoserine O-acetyltransferase (516 aa)	homocysteine biosynthesis	alpha/beta hydrolase fold (PF00561) 169->338	0.00593001	0.803361	0.122434	0.109297
MGG_09812	2-isopropylmalate synthase (666 aa)	leucine biosynthesis	HMGL-like (PF00682) 105->361	0.279025	0.495652	0.0142693	6.87203e-10
MGG_13485	2-isopropylmalate synthase 2 (617 aa)	leucine biosynthesis	HMGL-like (PF00682) 41->300, LeuA allosteric (dimerisation) domain (PF08502) 435->577	0.175865	0.352888	0.18039	0.284494
MGG_10359	conserved hypothetical protein (416 aa)	lysine acetyltransferase, protein modification		0.474546	0.999942	0.981732	0.00164697
MGG_01092	homocitrate synthase (486 aa)	lysine biosynthesis	HMGL-like (PF00682) 73->301	0.0589718	0.0196947	0.0132523	0.000832281
MGG_07613	acetyl-CoA carboxylase (2345 aa)	malonyl-CoA biosynthesis	Carbamoyl-phosphate synthase L chain, N-terminal domain (PF00289) 71->192, Carbamoyl-phosphate synthase L chain, ATP binding domain (PF02786) 242->424, Biotin carboxylase C-terminal domain (PF02785) 468->574, Biotin-requiring enzyme (PF00364) 713->777, Ac	0.909897	0.0574508	0.277181	2.07492e-07
MGG_07216	versicolorin reductase (275 aa)	Melanin biosynthesis	short chain dehydrogenase (PF00106) 22->185	0.762982	0.344262	0.969293	1.7379e-07
MGG_07219	conidial yellow pigment biosynthesis polyketide synthase (2176 aa)	Melanin biosynthesis	Beta-ketoacyl synthase, N-terminal domain (PF00109) 383->631, Beta-ketoacyl synthase, C-terminal domain (PF02801) 639->759, Acyl transferase domain (PF00698) 913->1233, Phosphopantetheine attachment site (PF00550) 1665->1730, Phosphopantetheine attachment	0.815974	0.0426743	0.537947	0.00035946
MGG_02252	tetrahydroxynaphthalene reductase (284 aa)	Melanin biosynthesis	short chain dehydrogenase (PF00106) 30->193	0.520199	0.00114679	6.01696e-05	0.00152403
MGG_05059	scytalone dehydratase (173 aa)	Melanin biosynthesis	Scytalone dehydratase (PF02982) 10->169	0.00208542	0.295063	0.20868	0.0313678
MGG_07613	acetyl-CoA carboxylase (2345 aa)	Melanin biosynthesis	Carbamoyl-phosphate synthase L chain, N-terminal domain (PF00289) 71->192, Carbamoyl-phosphate synthase L chain, ATP binding domain (PF02786) 242->424, Biotin carboxylase C-terminal domain (PF02785) 468->574, Biotin-requiring enzyme (PF00364) 713->777, Ac	0.909897	0.0574508	0.277181	2.07492e-07
MGG_01026	hydroxymethylglutaryl-CoA synthase (457 aa)	Mevalonate pathway	Hydroxymethylglutaryl-coenzyme A synthase N terminal (PF01154) 4->175, Hydroxymethylglutaryl-coenzyme A synthase C terminal (PF08540) 176->455	0.956608	0.467115	0.0280758	8.86468e-19
MGG_01755	acetyl-CoA acetyltransferase (434 aa)	Mevalonate pathway	Thiolase, N-terminal domain (PF00108) 39->299, Thiolase, C-terminal domain (PF02803) 310->429	0.708997	0.038119	0.880412	0.518816
MGG_13499	acetyl-CoA acetyltransferase (402 aa)	Mevalonate pathway	Thiolase, N-terminal domain (PF00108) 7->269, Thiolase, C-terminal domain (PF02803) 278->398	5.085e-05	0.6453	0.504994	0.104434
MGG_05151	NMDA receptor-regulated protein 1 (838 aa)	protein modification	Tetratricopeptide repeat (PF00515) 86->111, NMDA receptor-regulated protein 1 (PF12569) 643->684	0.963952	0.464938	0.0347399	0.0297097
MGG_06371	pyruvate dehydrogenase E1 component subunit alpha (417 aa)	pyruvate dehydrogenase complex	Dehydrogenase E1 component (PF00676) 87->382	0.00383218	0.893775	0.620011	0.00668506
MGG_08842	pyruvate dehydrogenase complex protein X component (446 aa)	pyruvate dehydrogenase complex	Biotin-requiring enzyme (PF00364) 43->116, e3 binding domain (PF02817) 188->224	0.162985	0.669457	0.848006	0.00441906
MGG_09878	pyruvate dehydrogenase protein X component (465 aa)	pyruvate dehydrogenase complex	Biotin-requiring enzyme (PF00364) 36->109, e3 binding domain (PF02817) 178->213, 2-oxoacid dehydrogenases acyltransferase (catalytic domain) (PF00198) 233->464	0.0185268	0.11522	0.0100849	0.00243353
MGG_10569	pyruvate dehydrogenase E1 component subunit beta (384 aa)	pyruvate dehydrogenase complex	Transketolase, pyrimidine binding domain (PF02779) 56->231, Transketolase, C-terminal domain (PF02780) 250->369	0.00459585	0.460374	0.16541	0.159953
MGG_02617	2-methylcitrate synthase (478 aa)	TCA cycle	Citrate synthase (PF00285) 77->461	0.0933951	0.0915476	0.962278	2.00589e-05
MGG_02834	glucosamine 6-phosphate N-acetyltransferase (182 aa)	UDP-N-acetylglucosamine biosynthesis	Acetyltransferase (GNAT) family (PF00583) 93->168	0.62553	0.0239442	0.0597145	0.000308965
	significantly up-regulated (4 Stage on Host vs 4 Stage on Bird Medium , p-value <=0.05)
	significantly down-regulated (4 Stage on Host vs 4 Stage on Bird Medium , p-value <=0.05)
Stage 1= fresh conidia
Stage 2 = polar growth
Stage 3 = doubling of long axis
Stage 4= appressorium formation on host

## Sheet: Table S4C
Supplemental Table 4C. Analysis of genes encoding secreted CAZymes on host in F. graminearum.
Polysaccharide Lyase family classification
GEN_ID	CAZy annotations/Family	Domains	P-value Stage 1	P-value Stage 2	P-value Stage 3	P-value Stage 4		FC Stage 1	FC Stage 2	FC Stage 3	FC Stage 4
FGRRES_13834	Carbohydrate-Binding Module Family 1Polysaccharide Lyase Family 1 / Subf 4	Pectate lyase Fungal cellulose binding domain	0.735658	0.00854515	4.00274e-09	0.062272		1.13186	-3.22569	-8.63723	1.86771
FGRRES_03052	Polysaccharide Lyase Family 26	rhamnogalacturonan exolyase	0.0693193	1.31593e-09	3.46133e-10	1.18517e-20		5.41249	70.1416	75.4942	690.494
FGRRES_03909	Polysaccharide Lyase Family 3 / Subf 2	Pectate lyase	0.211874	0.768162	1.41792e-07	7.55676e-13		2.98583	-2.79388	285.136	2405.03
FGRRES_03908	Polysaccharide Lyase Family 1 / Subf 7	Pectate lyase	1	1	5.98744e-07	3.00517e-53		1	1	83.0787	19892.4
FGRRES_02977	Polysaccharide Lyase Family 3 / Subf 2	Pectate lyase	1	0.770114	4.10616e-06	1.22026e-16		1	-2.74409	62.6105	9175.35
FGRRES_00989	Polysaccharide Lyase Family 4 / Subf 1	Rhamnogalacturonan lyase B, N-terminal	0.638653	0.00048474	0.0188546	3.99184e-06		1.20249	-333.554	-2.63403	5.28487
FGRRES_11163	Polysaccharide Lyase Family 1 / Subf 7	Pectate lyase	0.0635595	1	0.0456113	3.92274e-46		-4.19826	1	12.7236	10976.8
FGRRES_11143	Polysaccharide Lyase Family 4 / Subf 3		0.0601292	1	0.0845246	8.56991e-33		-4.24005	1	5.46233	732.501
FGRRES_03713	Polysaccharide Lyase Family 3 / Subf 2	Pectate lyase	0.814931	0.356089	0.000721781	1.131e-20		1.24553	3.04729	35.647	119.545
FGRRES_04430	Polysaccharide Lyase Family 1 / Subf 9	Pectate lyase	0.0138344	0.0116826	0.0310543	7.81874e-05		9.38774	-170.096	-4.02002	6.76204
FGRRES_09291	Polysaccharide Lyase Family 1 / Subf 7	Pectate lyase	0.574397	0.731049	0.187273	1.062e-09		-1.49535	-1.44699	2.09285	45.9035
FGRRES_03483	Polysaccharide Lyase Family 1 / Subf 4	Pectate lyase	0.189684	0.771077	0.0042839	3.34912e-10		3.15259	-2.70862	11.1344	18.9394
FGRRES_04864	Polysaccharide Lyase Family 3 / Subf 2	Pectate lyase	0.0655087	0.679833	0.145691	5.11775e-79		5.16055	-4.44899	3.8505	3237.55
FGRRES_02386	Polysaccharide Lyase Family 3 / Subf 2	Pectate lyase	0.151066	0.526678	0.78058	2.78754e-11		-4.04772	-1.39956	1.12111	21.4009
FGRRES_07794	Polysaccharide Lyase Family 1 / Subf 10	Pectate lyase	0.229798	0.000280701	1.65293e-06	6.09668e-11		2.8809	33.8077	102.768	1293.42
FGRRES_01607	Polysaccharide Lyase Family 1 / Subf 4	Pectate lyase	0.306252	9.27114e-05	1.80802e-11	0.00206395		1.66937	-4.69061	-13.4423	-2.95332
FGRRES_06117	Polysaccharide Lyase Family 4 / Subf 3		0.0180803	0.00659755	2.84817e-11	1.95555e-21		1.85986	2.48107	5.91316	12.9191
FGRRES_03131	Polysaccharide Lyase Family 9 / Subf 3		1	1	0.0650142	1.58326e-28		1	1	4.47026	221.73
FGRRES_03121	Polysaccharide Lyase Family 1 / Subf 4	Pectate lyase	0.316999	0.365599	3.44435e-08	0.04797		1.80074	-1.69608	-9.76441	-2.01858
Glycosyl Transferase family
GEN_ID	CAZy annotations/Family	Domains	P-value Stage 1	P-value Stage 2	P-value Stage 3	P-value Stage 4		FC Stage 1	FC Stage 2	FC Stage 3	FC Stage 4
FGRRES_02714	GlycosylTransferase Family 15	Glycolipid 2-alpha-mannosyltransferase	0.0080906	6.17388e-07	0.0021052	0.00511921		-1.50864	-2.50052	-1.66803	-1.57399
FGRRES_06214	GlycosylTransferase Family 2	Glycosyl transferase family 2	0.708291	0.135302	0.495566	0.101208		1.09855	1.57914	-1.19734	-1.53782
FGRRES_08935	GlycosylTransferase Family 39	Dolichyl-phosphate-mannose-protein mannosyltransferase MIR domain	0.957781	0.96717	0.396943	0.228075		-1.01677	1.01314	-1.30478	-1.46104
FGRRES_01836	GlycosylTransferase Family 1	Glycosyltransferase family 28 N-terminal domain	0.117007	3.41546e-05	0.0547695	0.0291392		1.4351	-4.79406	1.68679	1.80414
FGRRES_08902	GlycosylTransferase Family 32	Glycosyltransferase sugar-binding region containing DXD motif	0.680537	0.532707	0.240159	0.00413332		1.32754	1.68816	1.59854	2.82489
FGRRES_00960	GlycosylTransferase Family 4	Glycosyl transferases group 1 PIGA (GPI anchor biosynthesis)	0.922654	0.339341	0.260356	0.00351764		1.02312	-1.3166	-1.31194	-2.04621
FGRRES_00126	GlycosylTransferase Family 90		0.967583	0.326482	0.373231	3.07343e-06		-1.02957	1.68421	1.49052	8.81896
FGRRES_03803	GlycosylTransferase Family 32	Glycosyltransferase sugar-binding region containing DXD motif	0.20801	0.0149443	0.46021	0.288601		1.35104	-1.89509	-1.19795	-1.29431
FGRRES_09032	GlycosylTransferase Family 1		0.116126	0.480681	2.15875e-06	6.81073e-05		-1.64767	-1.24109	-4.06809	-3.12908
FGRRES_09949	GlycosylTransferase Family 31		0.0829085	1.12168e-06	0.979871	0.158807		1.37175	-2.63554	1.0048	-1.30499
FGRRES_07290	GlycosylTransferase Family 90		0.00372379	0.857197	0.750658	0.0408128		1.75445	-1.04873	-1.07018	-1.5483
FGRRES_05514	GlycosylTransferase Family 1	Glycosyltransferase family 28 N-terminal domain	6.83279e-06	1.16489e-05	0.152905	0.941056		-11.1337	-18.3331	-2.16271	-1.03726
FGRRES_09957	GlycosylTransferase Family 1	Glycosyltransferase family 28 C-terminal domain	9.0888e-05	0.132493	0.189535	7.36479e-05		2.13258	-1.47821	-1.30931	-2.22234
FGRRES_05545	GlycosylTransferase Family 22	Alg9-like mannosyltransferase family	0.781942	0.660226	0.060494	0.531723		-1.06578	-1.12623	1.54874	-1.1616
FGRRES_07370	GlycosylTransferase Family 15	Glycolipid 2-alpha-mannosyltransferase	0.0732879	0.598481	0.0775594	1.68219e-06		1.428	-1.13749	-1.45294	-2.7794
FGRRES_05607	GlycosylTransferase Family 57	ALG6, ALG8 glycosyltransferase family	0.142089	0.000990673	0.0387437	9.67989e-07		-1.28784	1.89624	-1.44608	-2.43421
FGRRES_05624	GlycosylTransferase Family 17	Glycosyltransferase family 17	0.00847426	0.311898	0.574956	0.793857		-4.35023	-23.1178	1.93302	1.34373
FGRRES_06550	GlycosylTransferase Family 2	Glycosyl transferase family 2	0.303521	1	1	5.57694e-18		-2.50316	1	1	373.149
FGRRES_01233	GlycosylTransferase Family 22	Alg9-like mannosyltransferase family	0.390058	0.788623	0.0797305	7.47403e-05		1.22443	-1.07819	-1.47938	-2.43355
FGRRES_10966	GlycosylTransferase Family 90		0.00518172	0.00297966	0.601536	0.600174		-1.7157	-2.10488	-1.11366	-1.11122
FGRRES_10091	GlycosylTransferase Family 62	Anp1	0.0607649	0.0239802	0.0076561	4.18622e-06		-1.43026	-1.697	-1.72047	-2.53564
FGRRES_10116	GlycosylTransferase Family 2	Chitin synthase Chitin synthase N-terminal	0.55545	0.00143415	0.0171491	0.330674		1.15461	-2.23346	-1.80119	-1.26889
FGRRES_00379	GlycosylTransferase Family 31		0.521106	0.00215421	0.368243	0.248867		1.17995	2.12728	1.20335	-1.26423
FGRRES_10918	GlycosylTransferase Family 31		0.00862192	0.000251925	0.000965088	9.81775e-06		-1.54791	-2.08532	-1.78572	-2.1617
FGRRES_09255	GlycosylTransferase Family 76	Mannosyltransferase (PIG-V)	0.00360363	0.0481014	0.671513	0.190842		3.01905	2.16612	1.14041	-1.48537
FGRRES_10912	GlycosylTransferase Family 1		0.0270609	0.248411	0.43512	0.00764803		2.11551	1.44253	-1.24561	-2.14698
FGRRES_04456	GlycosylTransferase Family 4	Glycosyl transferases group 1	0.236564	0.785447	0.000423714	1.65587e-25		1.5979	1.14416	6.00474	327.872
FGRRES_00430	GlycosylTransferase Family 66	Oligosaccharyl transferase STT3 subunit	0.276551	0.00103336	0.24057	0.0155757		1.28883	2.16313	-1.30173	-1.72518
FGRRES_04412	GlycosylTransferase Family 34	galactosyl transferase GMA12/MNN10 family	0.168509	0.0277666	0.0140151	6.88716e-06		-1.45033	-1.88873	-1.98415	-3.60033
FGRRES_10858	GlycosylTransferase Family 4	Glycosyl transferases group 1	0.0195521	0.622654	0.0175769	0.000769626		1.48539	-1.10633	-1.52648	-1.79886
FGRRES_05770	GlycosylTransferase Family 31		2.90811e-06	1.37809e-05	4.08579e-06	2.22725e-05		-2.14375	-2.40843	-2.24879	-2.07291
FGRRES_13169	GlycosylTransferase Family 8	Glycosyl transferase family 8	0.0401916	0.867412	0.0340082	1.55806e-10		2.70515	1.20633	3.09104	40.5507
FGRRES_01412	GlycosylTransferase Family 90		0.788044	1.43465e-06	0.0336266	0.0774154		-1.0452	-2.71719	-1.45924	-1.35752
FGRRES_10275	GlycosylTransferase Family 90		0.638662	0.539961	0.648933	0.172747		1.11934	-1.18683	-1.12132	-1.40762
FGRRES_10282	GlycosylTransferase Family 8	Glycosyl transferase family 8	0.0436541	0.602067	0.0473248	2.43859e-14		-1.67921	-1.14877	-1.678	-8.61435
FGRRES_09385	GlycosylTransferase Family 50	Mannosyltransferase (PIG-M)	0.430198	0.988478	0.29747	0.0113959		1.24042	-1.00445	-1.3393	-2.04269
FGRRES_03380	GlycosylTransferase Family 71		0.215508	0.0478929	0.408378	0.19572		-1.36399	-1.84719	-1.24991	-1.39583
FGRRES_10327	GlycosylTransferase Family 2	Chitin synthase Chitin synthase N-terminal	0.0629709	0.0727617	0.0516662	0.995806		1.36301	-1.43888	-1.40574	-1.00089
FGRRES_04278	GlycosylTransferase Family 62	Anp1	0.0291636	2.31414e-05	0.0582335	0.000240442		1.4979	-2.44985	-1.44263	-2.04318
FGRRES_06822	GlycosylTransferase Family 3	Glycogen synthase	0.442625	0.000800525	0.887397	0.7312		-1.2994	3.29919	1.04961	1.12446
FGRRES_05021	GlycosylTransferase Family 31		0.486141	0.724731	0.0216618	0.512143		1.30008	1.12657	-2.07296	-1.22193
FGRRES_00607	GlycosylTransferase Family 69		0.537145	0.871797	0.101706	6.24869e-05		-1.12436	-1.03755	-1.38867	-2.22816
FGRRES_00608	GlycosylTransferase Family 39	Dolichyl-phosphate-mannose-protein mannosyltransferase MIR domain	0.772778	0.188626	0.763568	0.256426		1.0964	1.5277	-1.10017	-1.43474
FGRRES_04233	GlycosylTransferase Family 4	Glycosyl transferases group 1	0.0843853	0.00103556	1.83279e-05	0.00223875		-1.69323	4.4519	4.64221	2.92793
FGRRES_01530	GlycosylTransferase Family 1	Ubiquitin interaction motif Glycosyltransferase family 28 N-terminal domain	0.000117581	0.781634	0.205905	3.01565e-10		-2.03349	-1.07188	1.28129	3.31803
FGRRES_01535	GlycosylTransferase Family 39	Dolichyl-phosphate-mannose-protein mannosyltransferase MIR domain	0.0760091	0.622564	0.231454	0.0655193		1.81165	1.17865	-1.48489	-1.84218
FGRRES_06856	GlycosylTransferase Family 62	Anp1	0.11408	0.00035093	0.0163925	0.00189795		1.3717	-2.25925	-1.64855	-1.90648
FGRRES_05955	GlycosylTransferase Family 21		0.144779	0.545009	0.028682	2.04167e-07		-1.34897	-1.14224	-1.55225	-2.8855
FGRRES_08298	GlycosylTransferase Family 71		0.00377905	0.0065243	0.000556482	6.60578e-06		-1.7828	-1.84896	-2.0431	-2.51402
FGRRES_13949	GlycosylTransferase Family 64	Glycosyl transferase family 64 domain	0.143403	0.562156	0.00506653	5.03366e-05		3.61821	1.37806	5.1089	-35.4939
FGRRES_13014	GlycosylTransferase Family 34	galactosyl transferase GMA12/MNN10 family	9.63263e-20	3.31708e-10	0.000787838	2.92816e-05		6.72876	-4.56002	-2.04522	-2.41862
FGRRES_00702	GlycosylTransferase Family 2		0.051894	0.0297997	0.68431	0.15326		1.78443	-1.95219	-1.12854	1.52844
FGRRES_02528	GlycosylTransferase Family 57	ALG6, ALG8 glycosyltransferase family	0.946972	0.140172	0.253646	0.0356828		-1.01542	-1.46461	-1.28825	-1.5921
FGRRES_06051	GlycosylTransferase Family 20	Glycosyltransferase family 20	0.00835811	0.309833	0.0659076	0.445338		-1.67006	1.24736	-1.44359	-1.16132
FGRRES_01640	GlycosylTransferase Family 4	Glycosyl transferases group 1	2.20272e-11	0.0283676	0.253542	0.00853941		6.89452	1.98528	1.37671	-2.15093
FGRRES_13421	GlycosylTransferase Family 17		0.806256	0.10843	0.605978	0.352937		-1.16312	-65.4257	-2.71348	3.24231
FGRRES_01652	GlycosylTransferase Family 1	Oligosaccharide biosynthesis protein Alg14 like	0.0203731	0.220423	0.754772	2.42927e-09		1.97388	1.52517	-1.08201	-6.75544
FGRRES_13231	GlycosylTransferase Family 1	PH domain GRAM domain Glycosyltransferase family 28 N-terminal domain	0.665732	0.133194	0.053241	3.53837e-06		1.11257	-1.5416	1.65131	3.29331
FGRRES_09613	GlycosylTransferase Family 35	Carbohydrate phosphorylase	0.127895	2.66912e-11	3.64468e-05	2.80587e-09		-1.92991	32.1919	6.59626	17.9615
FGRRES_11341	GlycosylTransferase Family 1		0.636791	0.678373	9.21315e-05	0.167424		-1.25982	-4.50855	-158.237	1.80427
FGRRES_03170	GlycosylTransferase Family 2	Chitin synthase	0.0540057	0.613819	0.604909	6.62196e-05		2.96729	-6.25274	-2.71899	61.2408
FGRRES_09631	GlycosylTransferase Family 33	Glycosyl transferases group 1	0.200544	0.0969101	0.495718	0.14743		1.44237	1.7349	1.22385	-1.53008
FGRRES_09653	GlycosylTransferase Family 58	ALG3 protein	0.188123	0.00065453	0.095976	0.00306482		1.24972	2.00197	-1.34045	-1.67275
FGRRES_07891	GlycosylTransferase Family 2	Glycosyl transferase family 2	0.828817	0.000628037	0.0226439	0.188101		1.09312	-4.44202	2.6183	-1.74337
FGRRES_04044	GlycosylTransferase Family 2	Glycosyl transferase family 2	0.0101762	0.852064	0.00567237	1.29867e-11		-1.5072	1.03135	-1.56221	-3.05359
FGRRES_09668	GlycosylTransferase Family 59	DIE2/ALG10 family	0.525872	0.508743	0.129845	0.00247321		-1.12931	1.17318	-1.34728	-1.80055
FGRRES_05243	GlycosylTransferase Family 22	Alg9-like mannosyltransferase family	0.110261	0.958913	0.0349173	1.39332e-07		-1.30384	-1.01088	-1.45251	-2.57048
FGRRES_07926	GlycosylTransferase Family 20	Glycosyltransferase family 20 Trehalose-phosphatase	0.130262	0.893273	0.928346	0.531303		1.51505	1.03916	-1.02519	-1.18875
FGRRES_07940	GlycosylTransferase Family 24	UDP-glucose:Glycoprotein Glucosyltransferase	0.00311122	0.0566699	0.462964	0.064402		2.95466	1.92856	-1.27746	-1.85987
FGRRES_07946	GlycosylTransferase Family 48	1,3-beta-glucan synthase component	0.184649	0.0011883	0.0884857	0.939378		-1.50358	-2.80306	-1.69405	1.02363
FGRRES_02681	GlycosylTransferase Family 32	Glycosyltransferase sugar-binding region containing DXD motif	0.0432226	5.13241e-08	1.28634e-11	0.00516049		4.72377	199.676	2372.03	9.1029
FGRRES_10619	GlycosylTransferase Family 2	Chitin synthase	1	0.769508	0.600694	2.14533e-09		1	-2.74355	-2.74297	14.672
FGRRES_01964	GlycosylTransferase Family 2Glycosyltransferase Family 2	Myosin head (motor domain) Cytochrome b5-like Heme/Steroid binding domain Chitin synthase DEK C terminal domain	0.303453	0.00274804	0.509045	0.0628361		1.36757	-2.60616	-1.22483	1.77054
Carbohydrate-Binding Module family
	CAZy annotations/Family	Domains	P-value Stage 1	P-value Stage 2	P-value Stage 3	P-value Stage 4		FC Stage 1	FC Stage 2	FC Stage 3	FC Stage 4
FGRRES_06208	Auxiliary Activity Family 9Carbohydrate-Binding Module Family 18	Auxiliary Activity family 9 (formerly GH61)	0.671949	0.602669	0.713463	0.00107242		-1.18284	-1.29803	-1.15783	3.76905
FGRRES_08011	Auxiliary Activity Family 9Carbohydrate-Binding Module Family 1	Fungal cellulose binding domain Auxiliary Activity family 9 (formerly GH61)	4.96412e-06	0.518555	0.600923	2.98776e-66		32.178	-9.48414	-2.74155	12037.1
FGRRES_13245	Auxiliary Activity Family 9Carbohydrate-Binding Module Family 1	Fungal cellulose binding domain Auxiliary Activity family 9 (formerly GH61)	0.45014	0.176134	1	3.67457e-13		1.68455	-45.9494	1	6316.98
FGRRES_00251	Auxiliary Activity Family 5 / Subf 2Carbohydrate-Binding Module Family 32	F5/8 type C domain Kelch motif Galactose oxidase-like, Early set domain	0.190751	0.319242	0.524009	4.90932e-11		2.23101	-2.43222	1.88509	267.012
FGRRES_11032	Auxiliary Activity Family 5 / Subf 2Carbohydrate-Binding Module Family 32	F5/8 type C domain Kelch motif Galactose oxidase-like, Early set domain	0.885992	2.22838e-14	8.25336e-06	0.0363802		-1.04807	19.9558	4.74371	2.04143
FGRRES_03569	Auxiliary Activity Family 5 / Subf 2Carbohydrate-Binding Module Family 32	F5/8 type C domain Kelch motif Galactose oxidase-like, Early set domain	0.509845	0.00070679	0.815607	0.293006		-1.27994	3.69492	1.09084	1.48168
FGRRES_09085	Auxiliary Activity Family 3 / Subf 1Auxiliary Activity Family 8Carbohydrate-Binding Module Family 1	Fungal cellulose binding domain FAD dependent oxidoreductase GMC oxidoreductase	0.0201849	0.356552	1.88548e-09	7.93233e-37		2.7825	-18.817	28.5319	5830.24
FGRRES_06549	Carbohydrate-Binding Module Family 18Carbohydrate-Binding Module Family 18Carbohydrate-Binding Module Family 18Carbohydrate Esterase Family 4	Polysaccharide deacetylase	0.0175297	0.118064	0.532069	6.62893e-08		2.58959	3.36753	-1.62244	14.7555
FGRRES_05847	Carbohydrate-Binding Module Family 18Carbohydrate-Binding Module Family 18Carbohydrate-Binding Module Family 18Carbohydrate Esterase Family 4	Chitin recognition protein Polysaccharide deacetylase	0.992709	0.0037896	0.657742	1.92833e-23		-1.00268	-8.98026	-1.24222	42.0286
FGRRES_12918	Carbohydrate-Binding Module Family 50Carbohydrate-Binding Module Family 50Carbohydrate-Binding Module Family 50Carbohydrate-Binding Module Family 50Carbohydrate-Binding Module Family 50	LysM domain	0.155455	0.0425841	0.0391717	0.970091		-2.03683	-6.119	-33.463	-1.03253
FGRRES_04654	Carbohydrate-Binding Module Family 18Carbohydrate-Binding Module Family 18Carbohydrate-Binding Module Family 18		0.060772	2.73051e-11	0.734709	0.52647		3.94105	35.5885	-1.15805	1.30967
FGRRES_09119	Carbohydrate-Binding Module Family 50Carbohydrate-Binding Module Family 50Carbohydrate-Binding Module Family 50	LysM domain	2.36861e-05	0.0317646	0.239146	0.0529705		36.3138	5.70642	2.19388	-4.7096
FGRRES_10563	Carbohydrate-Binding Module Family 50Carbohydrate-Binding Module Family 50		0.288321	0.509856	0.453169	1.02515e-13		1.54028	-9.94493	-4.6857	42.2309
FGRRES_08003	Carbohydrate-Binding Module Family 1	Fungal cellulose binding domain	0.851208	0.00168322	0.0263503	0.0171449		-1.12891	-6.75058	-3.2033	-3.38291
FGRRES_12030	Carbohydrate-Binding Module Family 50	LysM domain	0.0199291	0.547687	0.136962	0.135108		1.4585	-1.12466	-1.29452	-1.28677
FGRRES_06493	Carbohydrate-Binding Module Family 21	Carbohydrate/starch-binding module (family 21)	0.995504	5.50128e-05	0.828492	0.00272985		1.00199	-4.60245	1.08036	2.96507
FGRRES_07407	Carbohydrate-Binding Module Family 48	5'-AMP-activated protein kinase beta subunit, interaction domain	1.99746e-06	0.000850563	0.895853	0.462034		-2.43394	-2.05101	-1.02517	-1.14872
FGRRES_03554	Carbohydrate-Binding Module Family 50	LysM domain Glycine zipper 2TM domain CVNH domain	6.06057e-07	0.00927015	0.00876944	0.0134628		8.3274	-3.06529	-2.91728	2.69611
FGRRES_02234	Carbohydrate-Binding Module Family 50	LysM domain	0.114562	0.0104961	0.956074	0.00119063		-1.86613	-5.00498	1.02465	3.83296
FGRRES_02255	Carbohydrate-Binding Module Family 50		0.0492408	0.0770361	0.3468	6.23519e-20		4.59986	5.39774	-1.98698	40.7106
FGRRES_07569	Carbohydrate-Binding Module Family 18Carbohydrate-Binding Module Family 50Glycoside Hydrolase Family 18	Chitin recognition protein Glycosyl hydrolases family 18 LysM domain	0.282924	8.00624e-23	8.44298e-10	1.40926e-17		1.42117	-62.9856	-8.665	-25.3011
FGRRES_02720	Carbohydrate-Binding Module Family 18Glycoside Hydrolase Family 16	Glycosyl hydrolases family 16	0.22282	0.104501	0.396278	0.97301		-1.29921	-1.43077	-1.20123	1.00731
FGRRES_06278	Carbohydrate-Binding Module Family 20Glycoside Hydrolase Family 15	Starch binding domain Glycosyl hydrolases family 15	1.26709e-05	0.223229	0.00509203	1.14422e-06		15.4503	2.08711	5.23355	23.3654
FGRRES_11169	Carbohydrate-Binding Module Family 35Glycoside Hydrolase Family 27	Melibiase	0.0410886	3.68793e-13	2.32143e-13	1.13681e-38		4.00646	157.214	41.0192	825.507
FGRRES_03813	Carbohydrate-Binding Module Family 42Glycoside Hydrolase Family 54	Alpha-L-arabinofuranosidase B (ABFB) domain Alpha-L-arabinofuranosidase B, catalytic	0.234118	0.0531891	0.369817	0.566671		-3.89382	-15.8731	2.89012	1.91412
FGRRES_02022	Carbohydrate-Binding Module Family 43Glycoside Hydrolase Family 72	Glucanosyltransferase X8 domain	0.981761	0.814334	0.955124	0.121817		-1.00533	-1.05649	1.01318	1.43456
FGRRES_03628	Carbohydrate-Binding Module Family 1Glycoside Hydrolase Family 6	Fungal cellulose binding domain Glycosyl hydrolases family 6	0.398092	0.11623	4.41326e-05	0.000159842		2.81017	13.6688	1263.28	569.843
FGRRES_04752	Carbohydrate-Binding Module Family 18Glycoside Hydrolase Family 18	Chitin recognition protein Glycosyl hydrolases family 18	0.192209	0.380516	1.75876e-08	2.94554e-13		3.17324	-17.1274	-89.1308	-2023.85
FGRRES_05824	Carbohydrate-Binding Module Family 35Glycoside Hydrolase Family 43		0.00346339	0.193809	0.387927	8.15288e-33		4.02434	-36.63	1.63663	268.921
FGRRES_02354	Carbohydrate-Binding Module Family 18Glycoside Hydrolase Family 18	Chitin recognition protein Glycosyl hydrolases family 18	0.238689	0.182486	0.00402385	2.08849e-44		1.39201	-1.94506	2.9952	187.511
FGRRES_00571	Carbohydrate-Binding Module Family 1Glycoside Hydrolase Family 7	Fungal cellulose binding domain Glycosyl hydrolase family 7	0.801699	0.780637	0.0309729	7.0004e-10		1.16169	-1.19843	3.89031	113.147
FGRRES_13189	Carbohydrate-Binding Module Family 6Glycoside Hydrolase Family 43	Carbohydrate binding module (family 6) Glycosyl hydrolases family 43	1	1	0.00505026	5.10556e-56		1	1	24.3232	15056.9
FGRRES_07698	Carbohydrate-Binding Module Family 13Glycoside Hydrolase Family 142	Ricin-type beta-trefoil lectin domain F5/8 type C domain	1	2.72688e-05	0.00277258	3.49654e-05		1	-15.0666	-3.45579	-7.33037
FGRRES_11496	Carbohydrate-Binding Module Family 63Distantly related to plant expansins	Lytic transglycolase	0.149788	0.0823932	6.64672e-06	0.0473397		-1.99515	-2.58378	-6.97348	-2.2034
FGRRES_11366	Carbohydrate-Binding Module Family 35Glycoside Hydrolase Family 43	Glycosyl hydrolases family 43	0.761195	0.00817678	2.0763e-08	3.5417e-50		1.27667	17.8077	105.791	3228.08
FGRRES_04060	Carbohydrate-Binding Module Family 63Distantly related to plant expansins	Lytic transglycolase	0.0106998	0.515782	0.304683	2.44415e-19		3.75814	-9.71524	-8.01747	443
FGRRES_11326	Carbohydrate-Binding Module Family 20Glycoside Hydrolase Family 15	Starch binding domain Glycosyl hydrolases family 15	0.000139587	5.8286e-07	0.00172395	0.15484		23.8328	90.6735	10.9474	2.74475
FGRRES_11304	Carbohydrate-Binding Module Family 1Glycoside Hydrolase Family 10	Glycosyl hydrolase family 10 Fungal cellulose binding domain	0.0606091	1	0.00029076	4.41242e-07		7.51028	1	133.727	1928.49
FGRRES_02658	Carbohydrate-Binding Module Family 1Glycoside Hydrolase Family 45	Fungal cellulose binding domain Glycosyl hydrolase family 45	0.0183576	0.282964	1.75888e-24	7.86697e-08		2.54065	-2.18261	-132.793	-7.40672
FGRRES_10561	Carbohydrate-Binding Module Family 18Carbohydrate-Binding Module Family 50Carbohydrate-Binding Module Family 50Glycoside Hydrolase Family 18	Glycosyl hydrolases family 18 LysM domain	0.624167	0.302987	0.397994	1.48111e-05		-1.45925	-25.436	2.47188	48.9592
FGRRES_13834	Carbohydrate-Binding Module Family 1Polysaccharide Lyase Family 1 / Subf 4	Pectate lyase Fungal cellulose binding domain	0.735658	0.00854515	4.00274e-09	0.062272		1.13186	-3.22569	-8.63723	1.86771
FGRRES_03795	Carbohydrate-Binding Module Family 1Glycoside Hydrolase Family 5 / Subf 5	Cellulase (glycosyl hydrolase family 5) Fungal cellulose binding domain	0.163776	0.686252	0.000226545	7.8852e-05		5.353	-4.46722	336.418	552.021
FGRRES_11066	Carbohydrate-Binding Module Family 1Glycoside Hydrolase Family 5 / Subf 7	Cellulase (glycosyl hydrolase family 5) Fungal cellulose binding domain	0.0332844	0.905834	0.000112895	5.12166e-14		4.62014	1.1525	26.0533	2614.25
FGRRES_04313	Carbohydrate-Binding Module Family 48Glycoside Hydrolase Family 13 / Subf 8	Alpha amylase, catalytic domain Alpha amylase, C-terminal all-beta domain Carbohydrate-binding module 48 (Isoamylase N-terminal domain)	0.123316	0.00146918	0.0315034	0.0158489		-1.52337	2.49639	-1.80905	-1.94214
Carbohydrate Esterase family
			P-value Stage 1	P-value Stage 2	P-value Stage 3	P-value Stage 4		FC Stage 1	FC Stage 2	FC Stage 3	FC Stage 4
FGRRES_10670	Carbohydrate Esterase Family 5	Cutinase	1	1	0.305206	1.31561e-05		1	1	-8.01828	12.5631
FGRRES_11229	Carbohydrate Esterase Family 3	GDSL-like Lipase/Acylhydrolase	0.0767929	0.678003	0.600945	6.79789e-37		2.29372	-4.50916	-2.74149	391.197
FGRRES_03867	Carbohydrate Esterase Family 1		0.00840301	0.315008	0.317849	6.51935e-10		-11.4864	2.35235	1.89622	8.43999
FGRRES_11548	Carbohydrate Esterase Family 5	Cutinase	1	1	0.00598001	3.57209e-14		1	1	24.1919	198.073
FGRRES_02890	Carbohydrate Esterase Family 5	Cutinase	0.306492	1	0.0112783	2.50759e-19		-2.54029	1	12.7482	1868.8
FGRRES_11112	Carbohydrate Esterase Family 2	GDSL-like Lipase/Acylhydrolase	0.164601	1	6.36774e-05	7.09843e-09		2.57051	1	24.7576	107.595
FGRRES_06452	Carbohydrate Esterase Family 4	Polysaccharide deacetylase	0.946304	0.183492	0.396955	3.65013e-11		1.03215	3.5561	1.53993	38.3664
FGRRES_11049	Carbohydrate Esterase Family 1		0.561304	0.572995	0.000100036	0.00181849		1.79223	-7.87376	190.962	34.6027
FGRRES_11036	Carbohydrate Esterase Family 1	Glycosyl hydrolase family 62 (arabinofuranosidase)	0.0129596	0.770946	2.98229e-07	1.07454e-23		9.6755	1.28376	16.2252	641.339
FGRRES_01223	Carbohydrate Esterase Family 3	GDSL-like Lipase/Acylhydrolase	0.419655	0.554164	0.0408525	0.00978713		-1.75112	1.77615	-5.35603	-6.55819
FGRRES_03612	Carbohydrate Esterase Family 16	GDSL-like Lipase/Acylhydrolase	1	0.0127584	0.000138196	6.07757e-29		1	40.1241	46.5644	646.543
FGRRES_05663	Carbohydrate Esterase Family 4	Polysaccharide deacetylase	0.680367	0.592676	0.648714	9.30366e-07		1.23809	-1.4356	1.268	17.3159
FGRRES_03544	Carbohydrate Esterase Family 4	Polysaccharide deacetylase	0.729137	0.353641	1.39199e-08	0.00785846		-1.25033	-1.87773	118.334	6.23105
FGRRES_03530	Carbohydrate Esterase Family 12	GDSL-like Lipase/Acylhydrolase	0.898352	1	1.11319e-07	9.79171e-19		-1.12243	1	61.1513	547.538
FGRRES_04439	Carbohydrate Esterase Family 8 Carbohydrate Esterase Family 8 Carbohydrate Esterase Family 8Carbohydrate Esterase Family 8	Pectinesterase	0.974123	0.000326084	0.390168	0.065338		1.01667	-6.69299	-1.535	-2.55449
FGRRES_04848	Carbohydrate Esterase Family 12	GDSL-like Lipase/Acylhydrolase	1	0.00125194	6.26714e-07	2.05047e-12		1	77.7594	361.508	8243.22
FGRRES_00452	Carbohydrate Esterase Family 4	Polysaccharide deacetylase	0.00379599	0.221759	0.43637	0.000133583		1.89138	-1.34772	-1.1929	-2.40648
FGRRES_03457	Carbohydrate Esterase Family 5	Cutinase	0.60171	0.169015	0.0572531	0.0846261		-1.26867	1.69618	-2.09834	-1.94745
FGRRES_02342	Carbohydrate Esterase Family 5	Cutinase	0.979723	6.51956e-15	0.0472008	5.84606e-05		-1.01544	173.124	2.66919	-10.1259
FGRRES_03406	Carbohydrate Esterase Family 8	Pectinesterase	0.197547	0.00516177	5.50318e-07	1.18957e-12		3.39807	20.815	178.123	3374.7
FGRRES_12119	Carbohydrate Esterase Family 16	GDSL-like Lipase/Acylhydrolase	0.0669297	0.769384	1.9036e-09	3.8266e-53		5.21624	-2.74809	131.639	7410.98
FGRRES_03304	Carbohydrate Esterase Family 5	Cutinase	0.051712	2.58251e-19	5.75535e-18	5.49879e-05		2.03914	21.5107	18.4318	3.56292
FGRRES_01570	Carbohydrate Esterase Family 5	Cutinase	0.0303404	0.10697	2.08688e-09	1.30525e-05		-1.6908	-1.6255	-4.82448	-2.94985
FGRRES_11428	Carbohydrate Esterase Family 1		0.0607026	0.119136	0.0551797	2.14559e-09		4.00088	8.96798	5.41163	79.8594
FGRRES_04077	Carbohydrate Esterase Family 5	Cutinase	0.162994	4.66185e-19	0.000135233	0.00355021		1.94262	243.036	6.17331	3.89063
FGRRES_00783	Carbohydrate Esterase Family 5	Cutinase	0.762975	0.499369	1.54851e-05	3.54113e-05		-1.18203	1.35679	-6.21521	-5.69189
FGRRES_11280	Carbohydrate Esterase Family 12	GDSL-like Lipase/Acylhydrolase	0.675672	8.87099e-08	0.0131201	1.2399e-07		-1.19638	7.88208	2.4334	5.80973
FGRRES_02666	Carbohydrate Esterase Family 5	Cutinase	0.0777554	0.00494387	0.0109949	2.71598e-07		-1.502	-2.0254	-1.82269	-3.53615
FGRRES_06549	Carbohydrate-Binding Module Family 18Carbohydrate-Binding Module Family 18Carbohydrate-Binding Module Family 18Carbohydrate Esterase Family 4	Polysaccharide deacetylase	0.0175297	0.118064	0.532069	6.62893e-08		2.58959	3.36753	-1.62244	14.7555
FGRRES_05847	Carbohydrate-Binding Module Family 18Carbohydrate-Binding Module Family 18Carbohydrate-Binding Module Family 18Carbohydrate Esterase Family 4	Chitin recognition protein Polysaccharide deacetylase	0.992709	0.0037896	0.657742	1.92833e-23		-1.00268	-8.98026	-1.24222	42.0286
Glycoside Hydrolase family
			P-value Stage 1	P-value Stage 2	P-value Stage 3	P-value Stage 4		FC Stage 1	FC Stage 2	FC Stage 3	FC Stage 4
FGRRES_02720	Carbohydrate-Binding Module Family 18/Glycoside Hydrolase Family 16	Glycosyl hydrolases family 16	0.22282	0.104501	0.396278	0.97301		-1.29921	-1.43077	-1.20123	1.00731
FGRRES_06278	Carbohydrate-Binding Module Family 20/Glycoside Hydrolase Family 15	Starch binding domain Glycosyl hydrolases family 15	1.26709e-05	0.223229	0.00509203	1.14422e-06		15.4503	2.08711	5.23355	23.3654
FGRRES_11169	Carbohydrate-Binding Module Family 35Glycoside Hydrolase Family 27	Melibiase	0.0410886	3.68793e-13	2.32143e-13	1.13681e-38		4.00646	157.214	41.0192	825.507
FGRRES_03813	Carbohydrate-Binding Module Family 42Glycoside Hydrolase Family 54	Alpha-L-arabinofuranosidase B (ABFB) domain Alpha-L-arabinofuranosidase B, catalytic	0.234118	0.0531891	0.369817	0.566671		-3.89382	-15.8731	2.89012	1.91412
FGRRES_02022	Carbohydrate-Binding Module Family 43Glycoside Hydrolase Family 72	Glucanosyltransferase X8 domain	0.981761	0.814334	0.955124	0.121817		-1.00533	-1.05649	1.01318	1.43456
FGRRES_03628	Carbohydrate-Binding Module Family 1Glycoside Hydrolase Family 6	Fungal cellulose binding domain Glycosyl hydrolases family 6	0.398092	0.11623	4.41326e-05	0.000159842		2.81017	13.6688	1263.28	569.843
FGRRES_04752	Carbohydrate-Binding Module Family 18Glycoside Hydrolase Family 18	Chitin recognition protein Glycosyl hydrolases family 18	0.192209	0.380516	1.75876e-08	2.94554e-13		3.17324	-17.1274	-89.1308	-2023.85
FGRRES_05824	Carbohydrate-Binding Module Family 35Glycoside Hydrolase Family 43		0.00346339	0.193809	0.387927	8.15288e-33		4.02434	-36.63	1.63663	268.921
FGRRES_02354	Carbohydrate-Binding Module Family 18Glycoside Hydrolase Family 18	Chitin recognition protein Glycosyl hydrolases family 18	0.238689	0.182486	0.00402385	2.08849e-44		1.39201	-1.94506	2.9952	187.511
FGRRES_00571	Carbohydrate-Binding Module Family 1Glycoside Hydrolase Family 7	Fungal cellulose binding domain Glycosyl hydrolase family 7	0.801699	0.780637	0.0309729	7.0004e-10		1.16169	-1.19843	3.89031	113.147
FGRRES_13198	Carbohydrate-Binding Module Family 6Glycoside Hydrolase Family 43	Carbohydrate binding module (family 6) Glycosyl hydrolases family 43	0.377336	0.535429	0.142337	0.00259619		2.24811	-9.22544	3.77814	16.4947
FGRRES_07698	Carbohydrate-Binding Module Family 13Glycoside Hydrolase Family 142	Ricin-type beta-trefoil lectin domain F5/8 type C domain	1	2.72688e-05	0.00277258	3.49654e-05		1	-15.0666	-3.45579	-7.33037
FGRRES_11366	Carbohydrate-Binding Module Family 35Glycoside Hydrolase Family 43	Glycosyl hydrolases family 43	0.761195	0.00817678	2.0763e-08	3.5417e-50		1.27667	17.8077	105.791	3228.08
FGRRES_11326	Carbohydrate-Binding Module Family 20Glycoside Hydrolase Family 15	Starch binding domain Glycosyl hydrolases family 15	0.000139587	5.8286e-07	0.00172395	0.15484		23.8328	90.6735	10.9474	2.74475
FGRRES_11304	Carbohydrate-Binding Module Family 1Glycoside Hydrolase Family 10	Glycosyl hydrolase family 10 Fungal cellulose binding domain	0.0606091	1	0.00029076	4.41242e-07		7.51028	1	133.727	1928.49
FGRRES_02658	Carbohydrate-Binding Module Family 1Glycoside Hydrolase Family 45	Fungal cellulose binding domain Glycosyl hydrolase family 45	0.0183576	0.282964	1.75888e-24	7.86697e-08		2.54065	-2.18261	-132.793	-7.40672
FGRRES_03795	Carbohydrate-Binding Module Family 1Glycoside Hydrolase Family 5 / Subf 5	Cellulase (glycosyl hydrolase family 5) Fungal cellulose binding domain	0.163776	0.686252	0.000226545	7.8852e-05		5.353	-4.46722	336.418	552.021
FGRRES_11066	Carbohydrate-Binding Module Family 1Glycoside Hydrolase Family 5 / Subf 7	Cellulase (glycosyl hydrolase family 5) Fungal cellulose binding domain	0.0332844	0.905834	0.000112895	5.12166e-14		4.62014	1.1525	26.0533	2614.25
FGRRES_04313	Carbohydrate-Binding Module Family 48Glycoside Hydrolase Family 13 / Subf 8	Alpha amylase, catalytic domain Alpha amylase, C-terminal all-beta domain Carbohydrate-binding module 48 (Isoamylase N-terminal domain)	0.123316	0.00146918	0.0315034	0.0158489		-1.52337	2.49639	-1.80905	-1.94214
FGRRES_07569	Carbohydrate-Binding Module Family 18Carbohydrate-Binding Module Family 50Glycoside Hydrolase Family 18	Chitin recognition protein Glycosyl hydrolases family 18 LysM domain	0.282924	8.00624e-23	8.44298e-10	1.40926e-17		1.42117	-62.9856	-8.665	-25.3011
FGRRES_10561	Carbohydrate-Binding Module Family 18Carbohydrate-Binding Module Family 50Carbohydrate-Binding Module Family 50Glycoside Hydrolase Family 18	Glycosyl hydrolases family 18 LysM domain	0.624167	0.302987	0.397994	1.48111e-05		-1.45925	-25.436	2.47188	48.9592
FGRRES_07274	Glycoside Hydrolase Family 1	Glycosyl hydrolase family 1	0.185511	0.0629734	3.16728e-05	3.54376e-09		2.08337	2.96387	12.7091	52.63
FGRRES_07351	Glycoside Hydrolase Family 1	Glycosyl hydrolase family 1	0.388364	7.54823e-06	5.37454e-07	2.12124e-08		1.42726	8.55434	9.6899	14.1149
FGRRES_01685	Glycoside Hydrolase Family 1	Glycosyl hydrolase family 1	2.69447e-06	2.55939e-07	2.75351e-12	1.48377e-18		10.7874	58.6409	139.4	272.455
FGRRES_06445	Glycoside Hydrolase Family 10	Glycosyl hydrolase family 10	0.164649	0.0731027	0.000167726	0.0485041		4.40124	7.95702	179.439	8.83838
FGRRES_11487	Glycoside Hydrolase Family 10	Glycosyl hydrolase family 10	0.526494	0.296164	0.000644895	0.00151691		1.74454	-2.02555	10.0817	8.18883
FGRRES_10411	Glycoside Hydrolase Family 10	Glycosyl hydrolase family 10	0.27019	0.0787576	3.64568e-12	6.95962e-06		1.55192	-68.29	-14.2695	4.51371
FGRRES_00165	Glycoside Hydrolase Family 105	Glycosyl Hydrolase Family 88	0.149045	2.61083e-10	0.000280561	0.00337546		2.20683	41.09	6.58885	4.44105
FGRRES_02866	Glycoside Hydrolase Family 105	Glycosyl Hydrolase Family 88	0.311541	0.476282	0.00368435	0.000698585		-2.49016	-11.6318	-5.76574	6.87718
FGRRES_03143	Glycoside Hydrolase Family 105	Glycosyl Hydrolase Family 88	1	1	1	4.1051e-17		1	1	1	1308.96
FGRRES_10999	Glycoside Hydrolase Family 11	Glycosyl hydrolases family 11	0.350791	0.634728	0.0131841	2.83623e-05		2.78605	-5.77144	30.0013	278.466
FGRRES_03624	Glycoside Hydrolase Family 11	Glycosyl hydrolases family 11	0.449102	0.649817	0.0153284	3.5467e-08		1.52757	-1.31035	-3.60408	25.5144
FGRRES_11191	Glycoside Hydrolase Family 114		0.385449	0.0312247	0.466292	1.98785e-07		1.48499	-3.23042	-1.54845	14.7079
FGRRES_09885	Glycoside Hydrolase Family 114		0.0711227	0.736088	0.0185678	0.0359958		1.86424	-1.12735	-2.29311	-2.07505
FGRRES_03883	Glycoside Hydrolase Family 115		0.230575	0.225849	0.000317855	1.7247e-06		2.47102	-36.5437	43.7035	88.138
FGRRES_03528	Glycoside Hydrolase Family 115		0.102667	6.94315e-11	1.64992e-08	0.0397414		3.83977	22.0382	11.8055	2.3537
FGRRES_11037	Glycoside Hydrolase Family 12	Glycosyl hydrolase family 12	0.226178	0.535102	0.000396826	0.000446347		3.31538	-9.78001	298.971	258.033
FGRRES_05851	Glycoside Hydrolase Family 12	Glycosyl hydrolase family 12	0.0130912	0.137404	0.000407837	0.125258		2.95905	-2.39885	-5.01693	-1.92847
FGRRES_07892	Glycoside Hydrolase Family 12		0.959909	0.0088429	0.0056571	0.00787093		-1.01456	-2.19367	2.27819	-2.26141
FGRRES_08423	Glycoside Hydrolase Family 125	Metal-independent alpha-mannosidase (GH125)	0.113362	0.126051	0.132302	0.000247391		1.39022	-1.42777	-1.3839	-2.21414
FGRRES_04255	Glycoside Hydrolase Family 125	Metal-independent alpha-mannosidase (GH125)	0.903944	0.0547251	0.833428	0.179653		-1.03042	1.75534	-1.05361	-1.38764
FGRRES_08193	Glycoside Hydrolase Family 125	Metal-independent alpha-mannosidase (GH125)	4.71328e-10	3.95369e-16	1.925e-16	2.89844e-18		15.5433	80.8343	74.4915	93.8855
FGRRES_02836	Glycoside Hydrolase Family 127	Beta-L-arabinofuranosidase, GH127	0.190524	1	0.00568152	2.35897e-14		3.15973	1	24.4124	383.849
FGRRES_01828	Glycoside Hydrolase Family 128		0.258254	1	1	2.75678e-14		-1.87046	1	1	419.824
FGRRES_00314	Glycoside Hydrolase Family 128		5.89742e-07	0.00121726	0.00622019	0.00394322		4.78132	-2.70424	-2.29672	-2.40434
FGRRES_04244	Glycoside Hydrolase Family 128		0.414285	0.0412927	0.00138226	0.00145527		1.58801	-3.33773	7.11972	6.90987
FGRRES_03842	Glycoside Hydrolase Family 13 / Subf 1	Alpha amylase, catalytic domain	1.54324e-09	0.0186545	0.0998206	6.04406e-07		43.6267	4.62167	2.57128	19.7758
FGRRES_13805	Glycoside Hydrolase Family 13 / Subf 40	Alpha amylase, catalytic domain	2.01724e-05	5.82721e-09	2.82588e-05	0.15935		9.93803	49.634	10.6852	2.10937
FGRRES_03890	Glycoside Hydrolase Family 13 / Subf 40	Alpha amylase, catalytic domain	0.00041082	7.05629e-11	1.10252e-08	1.37923e-08		5.96918	52.7881	26.8753	25.4916
FGRRES_09082	Glycoside Hydrolase Family 13 / Subf 40	Alpha amylase, catalytic domain	4.51675e-08	3.33165e-11	6.0613e-09	5.29614e-07		27.2803	75.5464	36.8752	19.368
FGRRES_03703	Glycoside Hydrolase Family 13 / Subf 40	Alpha amylase, catalytic domain	0.0264087	0.508369	0.062303	7.39541e-05		4.62296	2.25098	4.41702	12.6134
FGRRES_01235	Glycoside Hydrolase Family 13 / Subf 40	Alpha amylase, catalytic domain	0.112053	2.39787e-05	4.24754e-05	0.0175566		-1.64649	4.27079	3.75096	2.12337
FGRRES_01351	Glycoside Hydrolase Family 132	Beta-glucosidase (SUN family)	0.416718	0.289577	0.891193	0.277717		1.25109	1.3415	-1.0384	1.34902
FGRRES_05085	Glycoside Hydrolase Family 132	Beta-glucosidase (SUN family)	0.421566	0.0115799	0.304315	1.78667e-05		1.33237	2.31254	-1.39848	-4.2998
FGRRES_09704	Glycoside Hydrolase Family 133Glycoside Hydrolase Family 13 / Subf 25	Amylo-alpha-1,6-glucosidase	0.000454137	0.100433	0.994088	0.122581		-2.9755	1.69809	-1.00229	1.60555
FGRRES_02390	Glycoside Hydrolase Family 139		0.0871337	8.73195e-16	8.89375e-27	8.33759e-12		-2.15356	222.379	703.575	28.8969
FGRRES_14002	Glycoside Hydrolase Family 145		0.670202	0.000358767	0.207511	7.07287e-10		-1.15753	6.11997	1.48592	4.40527
FGRRES_12551	Glycoside Hydrolase Family 146	Beta-L-arabinofuranosidase, GH127	1	0.0589368	0.0360382	2.65255e-50		1	14.6805	8.87694	1170.26
FGRRES_01108	Glycoside Hydrolase Family 15	Glycosyl hydrolases family 15	0.331156	0.513134	0.0514776	1.31637e-10		1.4185	1.44359	2.21471	13.3039
FGRRES_08549	Glycoside Hydrolase Family 152	Thaumatin family	0.000940585	0.000220735	0.152168	0.000778574		-1.9017	-5.82542	-1.56708	2.16757
FGRRES_06234	Glycoside Hydrolase Family 154		0.926183	1.90537e-05	4.64552e-07	9.67402e-22		1.02314	5.47202	3.86761	12.1228
FGRRES_03017	Glycoside Hydrolase Family 16	Glycosyl hydrolases family 16	0.0407476	0.00122529	0.0487974	0.00285187		1.62344	-2.16329	-1.5903	-2.02585
FGRRES_00173	Glycoside Hydrolase Family 16	Glycosyl hydrolases family 16	0.830589	0.0564591	1.48774e-05	9.0574e-07		1.05678	-1.58175	-2.75759	-3.16465
FGRRES_03788	Glycoside Hydrolase Family 16	Glycosyl hydrolases family 16	0.286352	0.583611	1.54112e-05	2.55042e-07		1.36515	-1.22488	-4.01779	-5.07493
FGRRES_00184	Glycoside Hydrolase Family 16		0.151031	0.311932	0.0076596	0.111685		-3.17912	2.42248	-2.97352	1.74664
FGRRES_11098	Glycoside Hydrolase Family 16	Glycosyl hydrolases family 16	0.433291	0.410296	0.0855352	7.20047e-68		1.709	-14.8343	3.20634	862.787
FGRRES_04768	Glycoside Hydrolase Family 16	Glycosyl hydrolases family 16	0.327656	0.617468	1	5.14863e-29		1.89903	-6.06329	1	1093.22
FGRRES_08534	Glycoside Hydrolase Family 16	Glycosyl hydrolases family 16	0.868692	5.13565e-05	0.368021	1.22707e-06		-1.08538	-14.0137	-1.76672	16.294
FGRRES_09289	Glycoside Hydrolase Family 16	Glycosyl hydrolases family 16	2.19085e-09	0.0292779	0.522798	0.0688401		6.79677	-1.99052	-1.21463	-1.74516
FGRRES_05757	Glycoside Hydrolase Family 16	Glycosyl hydrolases family 16	5.28607e-05	1.83311e-07	0.000741664	0.0045321		3.96383	6.24186	3.12251	2.58844
FGRRES_02262	Glycoside Hydrolase Family 16	Glycosyl hydrolases family 16	0.088445	0.0358233	0.852216	0.00267064		2.35012	3.01313	-1.09828	4.74221
FGRRES_06873	Glycoside Hydrolase Family 16	Glycosyl hydrolases family 16	0.00252864	0.00360249	0.040062	0.0335519		2.73257	2.93695	-1.96322	-2.00306
FGRRES_06888	Glycoside Hydrolase Family 16	Glycosyl hydrolases family 16	0.014701	5.50233e-10	0.00261058	9.35409e-05		2.66192	-18.4202	3.49337	5.16014
FGRRES_07772	Glycoside Hydrolase Family 16		0.188993	1	0.370661	8.59831e-28		3.14551	1	-6.17347	560.3
FGRRES_06119	Glycoside Hydrolase Family 16		0.969835	0.247493	0.581017	0.0018526		1.01012	-2.20448	1.2985	2.79767
FGRRES_04014	Glycoside Hydrolase Family 16	Glycosyl hydrolases family 16	0.522694	0.0538086	0.474195	2.39478e-09		1.50108	-104.962	-4.38393	298.773
FGRRES_02651	Glycoside Hydrolase Family 16	Glycosyl hydrolases family 16	0.277622	0.845923	0.000486443	8.81827e-11		2.13288	1.074	-3.57461	-13.5532
FGRRES_02807	Glycoside Hydrolase Family 17	Glycosyl hydrolases family 17	4.6294e-05	0.000749172	0.0639662	0.0650617		1.91662	-1.90379	-1.36564	1.3508
FGRRES_01250	Glycoside Hydrolase Family 17		0.109045	3.29525e-08	0.477053	0.161817		1.91345	11.4817	1.32915	1.75529
FGRRES_03529	Glycoside Hydrolase Family 17	Glycosyl hydrolases family 17	8.7352e-06	0.868282	3.22436e-05	0.000154046		2.40894	1.03503	2.30668	2.1248
FGRRES_09366	Glycoside Hydrolase Family 17	Glycosyl hydrolases family 17	0.75026	0.130464	0.952098	0.0196317		-1.09731	-1.56463	1.01773	1.98943
FGRRES_07944	Glycoside Hydrolase Family 17	Glycosyl hydrolases family 17	0.000436687	0.0178825	0.550669	4.02652e-10		6.11776	-150.822	1.39395	37.1163
FGRRES_05292	Glycoside Hydrolase Family 17	Glycosyl hydrolases family 17	0.0146752	0.000561961	0.193192	0.266817		-6.49663	-17.6021	2.63985	-2.26163
FGRRES_00952	Glycoside Hydrolase Family 18	Glycosyl hydrolases family 18	3.08303e-05	0.000461805	0.247635	0.796333		2.62609	-5.04789	-1.456	-1.08019
FGRRES_03591	Glycoside Hydrolase Family 18	Glycosyl hydrolases family 18	0.435724	0.229476	0.160843	2.69709e-23		-1.38558	-31.9257	-14.4165	602.801
FGRRES_02170	Glycoside Hydrolase Family 18		0.0272624	2.3802e-05	0.83796	0.262749		2.41252	20.7855	1.09169	1.56382
FGRRES_08587	Glycoside Hydrolase Family 18	Glycosyl hydrolases family 18	0.776161	0.00063857	0.347856	3.47934e-08		-1.16348	-7.16763	-1.65102	-38.992
FGRRES_10939	Glycoside Hydrolase Family 18	Glycosyl hydrolases family 18	0.40686	0.182171	0.485674	5.2612e-10		-1.14901	1.38924	1.13843	2.9485
FGRRES_10729	Glycoside Hydrolase Family 18	Glycosyl hydrolases family 18	0.403622	0.119227	0.510538	0.129068		2.08466	4.31261	2.13416	-12.9188
FGRRES_05969	Glycoside Hydrolase Family 18		0.53708	0.0177745	0.229112	0.00507931		-1.19872	2.28816	-1.43423	-2.29687
FGRRES_04143	Glycoside Hydrolase Family 18	Glycosyl hydrolases family 18	1.93833e-07	0.000567165	0.290012	0.00111677		-4.31222	-4.87934	-1.45649	2.53966
FGRRES_03212	Glycoside Hydrolase Family 18	Glycosyl hydrolases family 18	0.00433104	0.452988	0.000677946	1.32509e-51		2.11703	1.66185	3.70039	198.575
FGRRES_00096	Glycoside Hydrolase Family 2	Glycosyl hydrolases family 2 Glycosyl hydrolases family 2, TIM barrel domain Glycosyl hydrolases family 2, sugar binding domain Beta galactosidase small chain	0.0896409	0.771393	0.00863323	2.39436e-21		3.51335	-2.7033	12.8823	700.36
FGRRES_04679	Glycoside Hydrolase Family 2	Glycosyl hydrolases family 2 Glycosyl hydrolases family 2, sugar binding domain	0.849469	0.0590915	0.764849	0.00255444		1.14044	14.9716	1.2393	3.52711
FGRRES_13861	Glycoside Hydrolase Family 2	Glycosyl hydrolases family 2 Glycosyl hydrolases family 2, sugar binding domain	0.00357416	0.769957	0.0272495	2.62419e-17		4.46441	-2.73813	4.58191	148.118
FGRRES_07593	Glycoside Hydrolase Family 2	Glycosyl hydrolases family 2 Glycosyl hydrolases family 2, TIM barrel domain Glycosyl hydrolases family 2, sugar binding domain	0.0244939	0.0405518	0.013567	1.09906e-07		4.21161	9.49525	10.2647	202.03
FGRRES_02314	Glycoside Hydrolase Family 2	Glycosyl hydrolases family 2 Glycosyl hydrolases family 2, sugar binding domain	0.0407437	0.000203017	3.06313e-11	5.31468e-20		2.25809	11.058	26.7383	121.624
FGRRES_12461	Glycoside Hydrolase Family 2	Glycosyl hydrolases family 2 Glycosyl hydrolases family 2, TIM barrel domain Glycosyl hydrolases family 2, sugar binding domain	1.10949e-07	0.501717	0.110515	2.87305e-21		6.87481	2.18075	3.61204	72.5372
FGRRES_02441	Glycoside Hydrolase Family 2	Glycosyl hydrolases family 2 Glycosyl hydrolases family 2, sugar binding domain	0.00215628	0.714862	0.00285041	2.37926e-09		3.02919	-1.43423	2.77632	7.08266
FGRRES_03269	Glycoside Hydrolase Family 2	Glycosyl hydrolases family 2 Glycosyl hydrolases family 2, TIM barrel domain Glycosyl hydrolases family 2, sugar binding domain Beta galactosidase small chain	0.328126	6.27191e-11	2.09965e-08	8.33377e-22		1.37918	13.2676	7.07473	40.0143
FGRRES_00807	Glycoside Hydrolase Family 2	Glycosyl hydrolases family 2 Glycosyl hydrolases family 2, sugar binding domain	0.0175837	0.0148241	3.19809e-06	5.94909e-22		2.0827	2.75117	5.05711	31.4749
FGRRES_13883	Glycoside Hydrolase Family 20	Glycosyl hydrolase family 20, catalytic domain	0.00421678	0.614103	0.0466314	8.08601e-06		2.78351	-1.20681	2.04681	5.22938
FGRRES_01283	Glycoside Hydrolase Family 20	Glycosyl hydrolase family 20, catalytic domain Glycosyl hydrolase family 20, domain 2	0.00346356	0.238091	0.000177609	3.05727e-13		2.75811	1.62601	3.92789	17.0173
FGRRES_02059	Glycoside Hydrolase Family 27	Melibiase	0.158405	0.187732	0.756473	1.30523e-81		1.54537	-2.38033	-1.18806	669.868
FGRRES_10708	Glycoside Hydrolase Family 28	Glycosyl hydrolases family 28	0.000343794	0.136202	1.30015e-06	4.99862e-11		11.9801	3.90156	81.3779	280.801
FGRRES_04689	Glycoside Hydrolase Family 28	Glycosyl hydrolases family 28	0.122652	0.108455	0.0795418	1.33951e-06		2.0915	4.42419	-2.16914	5.54794
FGRRES_11011	Glycoside Hydrolase Family 28	Glycosyl hydrolases family 28	1	0.246365	0.658245	0.00735244		1	-3.81044	-1.42952	-10.5155
FGRRES_07551	Glycoside Hydrolase Family 28	Glycosyl hydrolases family 28	0.0205419	0.327409	0.00143017	0.00207983		3.76496	1.91979	6.7253	5.99915
FGRRES_03384	Glycoside Hydrolase Family 28	Glycosyl hydrolases family 28	0.473223	0.30869	1	0.000185105		-1.6511	-3.05816	1	21.3123
FGRRES_03194	Glycoside Hydrolase Family 28	Glycosyl hydrolases family 28	0.801946	4.11577e-09	3.68046e-12	3.8989e-15		-1.17817	-5775.55	-229.127	-809.594
FGRRES_11254	Glycoside Hydrolase Family 29	Alpha-L-fucosidase	0.0935454	0.00332526	0.000931924	8.42841e-41		2.39831	29.1293	12.9638	3389.28
FGRRES_07793	Glycoside Hydrolase Family 3	Glycosyl hydrolase family 3 N terminal domain Glycosyl hydrolase family 3 C-terminal domain	0.867029	0.443809	0.369565	6.08433e-11		1.09145	-13.1904	-6.31068	32.8701
FGRRES_03858	Glycoside Hydrolase Family 3	Glycosyl hydrolase family 3 N terminal domain Glycosyl hydrolase family 3 C-terminal domain	0.42486	0.102543	0.424074	0.000418305		-1.24122	1.5979	1.2265	2.36192
FGRRES_11559	Glycoside Hydrolase Family 3	Glycosyl hydrolase family 3 N terminal domain Glycosyl hydrolase family 3 C-terminal domain	0.305617	0.108023	1	8.1268e-10		-2.49951	9.0734	1	37.7807
FGRRES_00166	Glycoside Hydrolase Family 3	Glycosyl hydrolase family 3 N terminal domain Glycosyl hydrolase family 3 C-terminal domain	0.317255	0.00129063	0.27683	9.35712e-18		-1.21432	-2.67122	1.2843	6.08927
FGRRES_12586	Glycoside Hydrolase Family 3	Glycosyl hydrolase family 3 N terminal domain Glycosyl hydrolase family 3 C-terminal domain	0.00798819	0.48319	0.153888	0.529718		-11.6895	1.77906	-2.63672	-1.39708
FGRRES_09159	Glycoside Hydrolase Family 3	Glycosyl hydrolase family 3 N terminal domain Glycosyl hydrolase family 3 C-terminal domain	0.00074889	0.0127231	1.25598e-11	4.41716e-20		5.89418	6.36602	80.3609	766.576
FGRRES_08609	Glycoside Hydrolase Family 3	Glycosyl hydrolase family 3 N terminal domain Glycosyl hydrolase family 3 C-terminal domain	0.0165941	0.0083003	1.93261e-07	1.35321e-15		3.69318	12.0474	68.558	305.719
FGRRES_03607	Glycoside Hydrolase Family 3	Glycosyl hydrolase family 3 N terminal domain Glycosyl hydrolase family 3 C-terminal domain	0.977163	0.358921	0.0784225	0.0344287		-1.01466	-1.79791	-2.18495	-2.53014
FGRRES_03570	Glycoside Hydrolase Family 3	Glycosyl hydrolase family 3 N terminal domain Glycosyl hydrolase family 3 C-terminal domain	0.432614	0.00543343	0.0615962	7.79057e-16		1.61411	29.5029	5.28598	3179.53
FGRRES_06605	Glycoside Hydrolase Family 3	Glycosyl hydrolase family 3 N terminal domain Glycosyl hydrolase family 3 C-terminal domain	0.0161366	0.00410356	7.19087e-06	7.88921e-07		6.92383	12.3083	69.1414	123.674
FGRRES_04913	Glycoside Hydrolase Family 3	Glycosyl hydrolase family 3 N terminal domain Glycosyl hydrolase family 3 C-terminal domain PA14 domain	0.0625286	0.00714967	0.0675686	2.64505e-27		1.99267	-8.83854	2.99218	219.839
FGRRES_03410	Glycoside Hydrolase Family 3	Glycosyl hydrolase family 3 N terminal domain Glycosyl hydrolase family 3 C-terminal domain	0.0242282	1.19062e-05	6.43798e-11	6.1557e-29		2.01418	4.09771	7.18851	40.2739
FGRRES_04953	Glycoside Hydrolase Family 3	Glycosyl hydrolase family 3 N terminal domain Glycosyl hydrolase family 3 C-terminal domain	0.2443	2.66876e-07	7.73779e-10	8.87755e-10		1.99847	38.4299	111.01	103.549
FGRRES_08395	Glycoside Hydrolase Family 3	Glycosyl hydrolase family 3 N terminal domain	6.40337e-07	0.0746817	0.00275078	0.000282173		4.39577	1.73893	2.42377	2.9074
FGRRES_03387	Glycoside Hydrolase Family 3	Glycosyl hydrolase family 3 N terminal domain Glycosyl hydrolase family 3 C-terminal domain	0.131487	0.000223922	1.35712e-07	0.011333		3.24609	27.3347	257.427	8.03073
FGRRES_00767	Glycoside Hydrolase Family 3	Glycosyl hydrolase family 3 N terminal domain Glycosyl hydrolase family 3 C-terminal domain	0.0891368	0.402731	0.0213266	8.69174e-20		1.38678	1.19939	1.57813	6.29144
FGRRES_03139	Glycoside Hydrolase Family 3	Glycosyl hydrolase family 3 N terminal domain Glycosyl hydrolase family 3 C-terminal domain	0.00189996	1.73669e-06	1.43782e-16	2.2265e-11		2.56849	12.0393	34.2558	12.4462
FGRRES_02632	Glycoside Hydrolase Family 3	Glycosyl hydrolase family 3 N terminal domain Glycosyl hydrolase family 3 C-terminal domain PA14 domain	0.0331859	0.84518	0.00196364	6.22201e-15		-2.68317	1.1172	4.59993	90.9368
FGRRES_02920	Glycoside Hydrolase Family 31	Glycosyl hydrolases family 31	0.562472	1.24838e-10	8.55145e-15	7.65833e-11		1.39797	93.5305	398.859	104.913
FGRRES_08797	Glycoside Hydrolase Family 31	Glycosyl hydrolases family 31	0.0219406	0.114996	0.00971503	3.08733e-21		2.57354	3.4613	4.93305	150.129
FGRRES_08610	Glycoside Hydrolase Family 31	Glycosyl hydrolases family 31	4.06178e-06	0.113663	0.201477	1.84998e-35		3.57029	-2.45435	1.54476	43.9937
FGRRES_09226	Glycoside Hydrolase Family 31	Glycosyl hydrolases family 31	0.0355068	0.297484	0.155054	3.96888e-05		2.1298	1.65125	1.70416	4.45025
FGRRES_03462	Glycoside Hydrolase Family 31	Glycosyl hydrolases family 31	1.71183e-10	0.0257801	5.55499e-09	1.51213e-14		27.9179	4.74893	24.6286	82.8013
FGRRES_05973	Glycoside Hydrolase Family 31	Glycosyl hydrolases family 31	0.383903	0.449418	0.481481	0.131638		1.32424	1.26676	-1.24092	-1.58979
FGRRES_06451	Glycoside Hydrolase Family 32	Glycosyl hydrolases family 32 N-terminal domain Glycosyl hydrolases family 32 C terminal	0.107321	1	0.0447113	1.26862e-26		2.57859	1	12.7598	609.331
FGRRES_02067	Glycoside Hydrolase Family 32	Glycosyl hydrolases family 32 N-terminal domain	0.236161	0.352573	0.0898489	2.32109e-08		1.52544	1.44005	1.87916	8.93351
FGRRES_02339	Glycoside Hydrolase Family 32	Glycosyl hydrolases family 32 N-terminal domain	0.0430781	1.68333e-08	8.23472e-09	6.709e-08		3.58806	78.0259	88.7539	59.5799
FGRRES_08415	Glycoside Hydrolase Family 32	Glycosyl hydrolases family 32 N-terminal domain Glycosyl hydrolases family 32 C terminal	3.05538e-05	0.0682214	0.0300567	0.000154269		7.38481	2.57374	2.80294	6.12257
FGRRES_03288	Glycoside Hydrolase Family 32	Glycosyl hydrolases family 32 N-terminal domain Glycosyl hydrolases family 32 C terminal	2.13455e-32	1.38826e-23	1.97719e-26	9.90513e-19		174.117	58.4898	81.1037	31.4799
FGRRES_01810	Glycoside Hydrolase Family 33	BNR/Asp-box repeat	0.059259	5.19035e-07	7.14254e-05	0.00223572		2.83184	30.5791	11.7907	5.97451
FGRRES_03904	Glycoside Hydrolase Family 35	Glycosyl hydrolases family 35	0.00283204	0.150027	0.00406628	9.06605e-64		2.17534	-3.40784	7.49546	2185.55
FGRRES_11055	Glycoside Hydrolase Family 35	Beta-galactosidase	0.545746	0.487869	0.228622	0.00655472		1.15914	1.32931	1.46822	2.1753
FGRRES_03343	Glycoside Hydrolase Family 35	Glycosyl hydrolases family 35	0.0368967	0.77395	1.01423e-07	8.39466e-38		-1.72181	1.12523	5.68931	70.9896
FGRRES_01803	Glycoside Hydrolase Family 36	Melibiase	2.64796e-06	1.46991e-05	0.922182	0.0134444		4.45471	-8.70724	-1.03239	2.16927
FGRRES_00068	Glycoside Hydrolase Family 36	Melibiase	0.00521383	6.59349e-15	9.04122e-21	4.3084e-15		3.86425	158.919	544.625	129.463
FGRRES_00862	Glycoside Hydrolase Family 36	Raffinose synthase or seed imbibition protein Sip1	0.395632	0.299999	0.00106572	0.000124067		-1.16774	1.33542	1.9667	2.12881
FGRRES_09895	Glycoside Hydrolase Family 37	Trehalase Neutral trehalase Ca2+ binding domain	0.12326	2.19743e-12	0.0128012	0.0168305		1.35487	4.39185	1.64164	1.60508
FGRRES_02834	Glycoside Hydrolase Family 39		0.917564	1.74391e-05	0.00183008	9.99017e-20		-1.04478	9.26083	3.93136	45.6424
FGRRES_01748	Glycoside Hydrolase Family 39		0.0129969	0.112353	0.0498057	7.20389e-07		4.02555	9.32779	12.713	61.1065
FGRRES_08946	Glycoside Hydrolase Family 43	Glycosyl hydrolases family 43	0.248103	9.59234e-08	0.000568718	9.79295e-07		1.679	17.0036	5.11718	10.5189
FGRRES_03049	Glycoside Hydrolase Family 43	Glycosyl hydrolases family 43	1	3.77642e-05	9.29306e-14	7.28959e-16		1	56.6716	582.421	542.003
FGRRES_03905	Glycoside Hydrolase Family 43		0.0533978	1.05966e-07	2.61673e-10	1.64275e-14		3.78289	106.959	403.377	4993.56
FGRRES_03003	Glycoside Hydrolase Family 43	Glycosyl hydrolases family 43	0.390847	5.48051e-08	2.01694e-16	1.97184e-48		2.11654	195.35	121.506	2943.19
FGRRES_03002	Glycoside Hydrolase Family 43	Glycosyl hydrolases family 43	0.706723	0.0143595	0.365188	3.91686e-09		1.1605	3.56611	1.39389	9.21937
FGRRES_09821	Glycoside Hydrolase Family 43		0.0867202	0.138502	1.03222e-05	5.43009e-09		-5.54237	-50.7035	27.6323	34.6997
FGRRES_07207	Glycoside Hydrolase Family 43	Glycosyl hydrolases family 43	0.00869671	3.50611e-06	0.00329322	0.39815		-5.37886	-26.2332	-69.1373	-1.60444
FGRRES_13881	Glycoside Hydrolase Family 43	Glycosyl hydrolases family 43	0.0793967	0.19923	0.0241727	3.98555e-11		-1.57446	1.43775	1.83472	5.99888
FGRRES_03609	Glycoside Hydrolase Family 43	Glycosyl hydrolases family 43	0.0252506	0.770704	0.00507746	3.60769e-53		7.38353	-2.71508	24.3136	1735.87
FGRRES_07639	Glycoside Hydrolase Family 43	Glycosyl hydrolases family 43	0.00599631	0.677992	0.0530773	2.97118e-11		6.61253	-4.55991	12.4689	319.298
FGRRES_07695	Glycoside Hydrolase Family 43	Glycosyl hydrolases family 43	0.332957	0.00369119	3.1091e-09	3.27634e-43		-1.82077	28.857	131.318	4888.73
FGRRES_11494	Glycoside Hydrolase Family 43	Glycosyl hydrolases family 43	0.935713	0.0117279	0.00117497	2.86379e-05		-1.03844	3.8897	5.35868	8.26759
FGRRES_11468	Glycoside Hydrolase Family 43	Glycosyl hydrolases family 43	0.00399252	7.76233e-06	6.26866e-09	1.01764e-32		3.27079	42.5322	18.9954	893.616
FGRRES_02687	Glycoside Hydrolase Family 43	Glycosyl hydrolases family 43	0.215547	0.0591095	1.85569e-10	2.08146e-14		-1.62305	3.41808	31.8852	43.3922
FGRRES_03922	Glycoside Hydrolase Family 47	Glycosyl hydrolase family 47	0.343214	0.417239	0.0057295	7.95003e-11		-1.81024	-14.8717	10.2354	119.303
FGRRES_03906	Glycoside Hydrolase Family 47	Glycosyl hydrolase family 47	0.00151771	0.518196	0.647657	7.40928e-05		5.53	1.24749	1.16013	-4.06787
FGRRES_01892	Glycoside Hydrolase Family 47	Glycosyl hydrolase family 47	0.172931	0.0134398	0.0834917	0.000160563		1.29596	-1.66633	-1.39081	-2.05997
FGRRES_06305	Glycoside Hydrolase Family 47	Glycosyl hydrolase family 47	1.41202e-06	5.92319e-05	0.11546	0.958109		-2.21847	-2.24655	-1.31582	1.0089
FGRRES_09931	Glycoside Hydrolase Family 47	Glycosyl hydrolase family 47	0.392208	0.607802	0.922643	0.506403		-1.21635	-1.13328	-1.02277	1.16441
FGRRES_12814	Glycoside Hydrolase Family 47	Glycosyl hydrolase family 47	0.117729	0.08622	0.102454	0.000993524		1.47247	1.57164	-1.47762	-2.20131
FGRRES_04930	Glycoside Hydrolase Family 47	Glycosyl hydrolase family 47	0.0186932	0.0133528	0.0919452	0.000142682		4.89135	42.0023	2.88083	10.8267
FGRRES_00612	Glycoside Hydrolase Family 47	Glycosyl hydrolase family 47	0.539981	0.280428	0.00203794	0.00134992		-1.11188	-1.22064	-1.72198	-1.74666
FGRRES_00659	Glycoside Hydrolase Family 47	Glycosyl hydrolase family 47	0.0240776	0.670442	0.535359	0.14606		2.46964	-1.19476	1.27463	1.7595
FGRRES_00721	Glycoside Hydrolase Family 47	Glycosyl hydrolase family 47	0.499634	3.13309e-05	0.113506	0.000676706		-1.18251	-3.2789	-1.49879	-2.40372
FGRRES_06325	Glycoside Hydrolase Family 5 / Subf 12	Cellulase (glycosyl hydrolase family 5)	0.000230761	0.0609722	0.0901387	4.58004e-08		-2.34753	-1.63751	1.4995	3.69316
FGRRES_02690	Glycoside Hydrolase Family 5 / Subf 12		0.00296089	0.313256	0.434034	0.337327		2.24081	1.34252	1.23305	-1.29263
FGRRES_08265	Glycoside Hydrolase Family 5 / Subf 15	Cellulase (glycosyl hydrolase family 5)	0.653955	0.347569	0.0175465	0.0169026		-1.35685	-19.7732	-4.79452	-3.51656
FGRRES_01596	Glycoside Hydrolase Family 5 / Subf 15	Cellulase (glycosyl hydrolase family 5)	0.44306	0.63572	7.35372e-08	3.21205e-08		1.4539	1.7324	-20.624	-18.845
FGRRES_11184	Glycoside Hydrolase Family 5 / Subf 16	Cellulase (glycosyl hydrolase family 5)	0.0337032	4.32067e-08	7.00736e-12	1.3821e-25		4.89204	77.1941	115.578	4814.33
FGRRES_03918	Glycoside Hydrolase Family 5 / Subf 22	Cellulase (glycosyl hydrolase family 5)	0.119306	2.11926e-11	2.07538e-12	4.58697e-13		2.60666	175.066	289.266	929.774
FGRRES_09109	Glycoside Hydrolase Family 5 / Subf 23	Cellulase (glycosyl hydrolase family 5)	0.18803	0.440784	0.373658	1.61528e-12		1.88868	-13.2224	2.86613	30.9935
FGRRES_01621	Glycoside Hydrolase Family 5 / Subf 5	Cellulase (glycosyl hydrolase family 5)	0.680035	0.311868	0.0847848	0.68973		-1.13263	1.46723	-1.73034	-1.12442
FGRRES_04678	Glycoside Hydrolase Family 5 / Subf 7	Cellulase (glycosyl hydrolase family 5)	0.332037	0.185815	0.216727	2.20279e-10		-1.57512	-38.0994	4.64193	35.4332
FGRRES_08623	Glycoside Hydrolase Family 5 / Subf 9		0.0242117	0.0298971	0.129803	4.13154e-05		2.3506	2.18313	-1.64514	-4.05482
FGRRES_06463	Glycoside Hydrolase Family 51	Alpha-L-arabinofuranosidase C-terminal domain	0.0247124	0.0223329	8.51658e-12	1.10376e-20		2.8722	4.09296	65.6888	423.681
FGRRES_07542	Glycoside Hydrolase Family 51	Alpha-L-arabinofuranosidase C-terminal domain	0.912956	2.03898e-21	6.03915e-13	1.08522e-08		1.04013	53.6315	15.648	8.13811
FGRRES_11048	Glycoside Hydrolase Family 53	Glycosyl hydrolase family 53	0.0772576	0.0299318	0.988628	7.73817e-15		-2.78624	-116.015	1.00779	59.7182
FGRRES_11006	Glycoside Hydrolase Family 55		0.268178	0.708304	0.00227234	0.000117838		2.21879	1.52405	-4.59772	-6.58942
FGRRES_09445	Glycoside Hydrolase Family 55		0.790516	0.00142236	0.874399	0.0565473		1.20927	-557.353	-1.17541	-7.58174
FGRRES_07625	Glycoside Hydrolase Family 62	Glycosyl hydrolase family 62	0.0434878	0.645316	0.0117579	7.05949e-06		7.48163	-1.46656	7.5504	62.1629
FGRRES_05218	Glycoside Hydrolase Family 63	Glycosyl hydrolase family 63 C-terminal domain	0.215724	0.037393	0.391339	0.987249		-1.33549	1.68609	-1.22395	-1.00374
FGRRES_03629	Glycoside Hydrolase Family 67	Glycosyl hydrolase family 67 N-terminus Glycosyl hydrolase family 67 C-terminus Glycosyl hydrolase family 67 middle domain	0.0457315	0.578492	0.000426564	7.80135e-07		3.76747	1.72788	16.4503	46.8987
FGRRES_08253	Glycoside Hydrolase Family 7	Glycosyl hydrolase family 7	0.0655056	0.415	4.19968e-06	0.00110945		8.8588	3.44579	1794.15	80.368
FGRRES_09980	Glycoside Hydrolase Family 72	Glucanosyltransferase	0.059205	0.733942	0.00651365	1.44203e-17		1.5456	1.08447	1.89091	8.36299
FGRRES_06037	Glycoside Hydrolase Family 72	Glucanosyltransferase	0.0126583	0.720859	0.000733559	0.0541432		2.08597	1.1125	-2.66055	-1.72813
FGRRES_11208	Glycoside Hydrolase Family 74	BNR/Asp-box repeat	0.643993	1	0.000311791	6.63446e-13		1.39627	1	22.8853	744.629
FGRRES_04230	Glycoside Hydrolase Family 75	Fungal chitosanase of glycosyl hydrolase group 75	0.328833	0.0037542	0.328117	0.0288343		-1.35695	2.93248	-1.37229	-2.00173
FGRRES_09751	Glycoside Hydrolase Family 76	Glycosyl hydrolase family 76	0.140994	5.14407e-22	3.11125e-18	1.10347e-13		1.38503	-20.7743	-9.06197	-6.0196
FGRRES_03714	Glycoside Hydrolase Family 76	Glycosyl hydrolase family 76	0.441235	0.000668416	1.12159e-08	1.72478e-09		1.33506	-4.59178	-6.37329	-6.71378
FGRRES_04584	Glycoside Hydrolase Family 76	Glycosyl hydrolase family 76	0.136894	0.000249328	7.92578e-08	9.99941e-15		2.45785	10.9459	47.2079	692.292
FGRRES_13345	Glycoside Hydrolase Family 76	Glycosyl hydrolase family 76	0.0580125	0.000863677	0.00151801	7.95149e-07		-1.60193	2.5386	2.26319	3.58876
FGRRES_10387	Glycoside Hydrolase Family 76	Glycosyl hydrolase family 76	0.0247226	2.35689e-05	0.434454	4.82213e-06		1.5048	-2.26189	-1.15628	-2.37062
FGRRES_07016	Glycoside Hydrolase Family 76	Glycosyl hydrolase family 76	9.18929e-05	0.00294227	0.00019284	1.5253e-10		7.54114	-4.67971	-6.62139	-40.7383
FGRRES_10683	Glycoside Hydrolase Family 78	Bacterial alpha-L-rhamnosidase concanavalin-like domain	0.000143451	0.835411	1	0.000396157		22.119	-1.28143	1	24.4069
FGRRES_07974	Glycoside Hydrolase Family 78	Bacterial alpha-L-rhamnosidase concanavalin-like domain Alpha-L-rhamnosidase N-terminal domain	0.00122766	1	0.00695788	6.00469e-26		9.81923	1	13.1145	292.047
FGRRES_09073	Glycoside Hydrolase Family 78	Bacterial alpha-L-rhamnosidase concanavalin-like domain Alpha-L-rhamnosidase N-terminal domain	0.0109082	0.000254598	0.0145626	8.73671e-05		2.30776	13.337	3.60382	5.05842
FGRRES_04743	Glycoside Hydrolase Family 78	Bacterial alpha-L-rhamnosidase concanavalin-like domain	0.456273	0.0140329	0.0242804	0.00330136		1.40955	-162.236	5.49266	6.57732
FGRRES_08757	Glycoside Hydrolase Family 81	Glycosyl hydrolase family 81 N-terminal domain	0.877145	0.105363	0.403416	0.558925		-1.0489	1.65426	1.29368	-1.19709
FGRRES_08829	Glycoside Hydrolase Family 88	Glycosyl Hydrolase Family 88	0.000854771	0.438861	0.0366536	8.60066e-06		2.77528	-1.61324	2.40797	4.86752
FGRRES_03054	Glycoside Hydrolase Family 93	BNR/Asp-box repeat	0.00142559	1.73021e-12	1.16296e-13	1.69949e-11		7.8271	212.647	270.448	126.234
FGRRES_03598	Glycoside Hydrolase Family 93	BNR/Asp-box repeat	0.00869744	4.1607e-10	2.31628e-11	6.24264e-13		7.53112	383.548	597.835	1119.07
FGRRES_11516	Glycoside Hydrolase Family 95		0.0926097	1	0.219181	3.749e-21		2.4489	1	4.63751	988.123
FGRRES_04734	Glycoside Hydrolase Family 95		0.923149	6.23595e-06	0.373042	0.00671504		-1.03394	6.1863	1.37785	2.60821
	significantly up-regulated (4 Stage on Host vs 4 Stage on Bird Medium , p-value <=0.05)
	significantly down-regulated (4 Stage on Host vs 4 Stage on Bird Medium , p-value <=0.05)
Stage 1= fresh conidia
Stage 2 = polar growth
Stage 3 = doubling of long axis
Stage 4= appressorium formation on host

## Sheet: Table S4D
Supplemetanl Table 4D. Analysis of genes encoding secreted CAZymes on host in M. oryzae.
Gene id	CAZY_group	Broad Institute Annotation	pfam	P-value Stage 1	P-value Stage 2	P-value Stage 3	P-value Stage 4	Log2FC Stage 4
MGG_00042	GH29	alpha-L-fucosidase precursor (502 aa)	Alpha-L-fucosidase (PF01120) 88->198, Alpha-L-fucosidase (PF01120) 199->404	0.20753	0.853044	0.805125	1.16545e-47	9.904
MGG_00050	GH95	alpha-L-fucosidase 2 (788 aa)		0.288941	0.0689338	0.913362	2.34032e-17	3.378
MGG_00084	GH47	mannosyl-oligosaccharide 1,2-alpha-mannosidase IB (538 aa)	Glycosyl hydrolase family 47 (PF01532) 60->531	0.00480474	0.441692	0.442071	0.0797685
MGG_00086	GH18	42 kDa endochitinase (425 aa)	Glycosyl hydrolases family 18 (PF00704) 39->382	0.990969	1	0.00928545	1.58568e-08	3.716
MGG_00088	GH92	glycosyl hydrolase (815 aa)	Glycosyl hydrolase family 92 (PF07971) 270->790	0.75529	0.679861	0.449716	0.0555158
MGG_00215	CE16	fungal cellulose binding domain-containing protein (316 aa)	GDSL-like Lipase/Acylhydrolase (PF00657) 38->305	0.478904	1	1	8.96884e-26	9.739
MGG_00296	GH92	glycosyl hydrolase (828 aa)	Glycosyl hydrolase family 92 (PF07971) 262->774	0.436704	0.10378	0.898383	0.434651
MGG_00319	GH5	endoglucanase EG-II (523 aa)	Cellulase (glycosyl hydrolase family 5) (PF00150) 55->312	0.605531	0.525962	0.222745	0.0615064
MGG_00505	GHnc	septation protein SUN4 (417 aa)	Beta-glucosidase (SUN family) (PF03856) 142->398	0.82015	0.292505	0.171406	0.251215
MGG_00530	GH5	endoglucanase E1 (412 aa)	Cellulase (glycosyl hydrolase family 5) (PF00150) 68->377	0.0419486	0.50888	0.233877	0.368517
MGG_00570	GH43	conserved hypothetical protein (343 aa)		0.490091	0.656154	0.759111	4.93569e-05	3.055
MGG_00574	GH43,CBM35	galactan 1,3-beta-galactosidase (487 aa)	Glycosyl hydrolases family 43 (PF04616) 64->277	0.126995	1	1	1.85321e-39	11.051
MGG_00592	GH16	cell wall glucanosyltransferase Mwg1 (368 aa)	Glycosyl hydrolases family 16 (PF00722) 72->227	0.93129	0.289354	0.149194	0.33458
MGG_00618	CE8	pectinesterase (326 aa)	Pectinesterase (PF01095) 35->291	0.287477	0.00251395	0.336533	1.60619e-29	5.059
MGG_00621	GH3	beta-hexosaminidase (949 aa)	Glycosyl hydrolase family 3 N terminal domain (PF00933) 78->304	0.00447659	0.815447	0.214062	0.000731325	1.235
MGG_00659	GH55	glucan 1,3-beta-glucosidase (770 aa)		0.280185	0.0358738	0.0809387	1.80007e-05	3.073
MGG_00667	GH47	conserved hypothetical protein (1125 aa)	Glycosyl hydrolase family 47 (PF01532) 61->605	0.250656	0.0633829	0.0406991	1.29196e-06	-1.327
MGG_00677	GH12	endoglucanase-1 (258 aa)	Glycosyl hydrolase family 12 (PF01670) 108->257	0.773209	0.00156338	0.00287239	2.69766e-15	5.791
MGG_00863	GH17	conserved hypothetical protein (354 aa)	Glycosyl hydrolase family 53 (PF07745) 163->315	0.737903	0.0556566	0.614949	0.24448
MGG_00951	GH76	mannan endo-1,6-alpha-mannosidase DCW1 (491 aa)	Glycosyl hydrolase family 76 (PF03663) 35->194, Glycosyl hydrolase family 76 (PF03663) 221->340	0.369738	0.154357	0.606894	0.199001
MGG_00994	GH47	mannosyl-oligosaccharide 1,2-alpha-mannosidase IC (532 aa)	Glycosyl hydrolase family 47 (PF01532) 48->526	0.47928	0.138306	0.0601618	0.18464
MGG_01001	GH81	endo-1,3(4)-beta-glucanase 1 precursor (889 aa)	Glycosyl hydrolase family 81 (PF03639) 196->851	0.63869	0.867301	0.512725	0.00789623	1.331
MGG_01096	GH15,CBM20	glucoamylase precursor (656 aa)	Glycosyl hydrolases family 15 (PF00723) 63->479, Starch binding domain (PF00686) 548->638	0.0362903	0.0274785	0.0127783	0.0194433
MGG_01134	GH16, CBM18	UTR2 protein (440 aa)	Glycosyl hydrolases family 16 (PF00722) 98->270	0.00733274	0.361051	0.00117522	0.00930805
MGG_01146	CE5	acetylxylan esterase (230 aa)	Cutinase (PF01083) 29->228	0.174709	0.580614	0.545972	1.79222e-56	10.053
MGG_01147	GH51	alpha-N-arabinofuranosidase A (666 aa)	Alpha-L-arabinofuranosidase C-terminus (PF06964) 468->642	0.448934	0.616847	0.168397	1.81537e-71	6.649
MGG_01195	CE12	acetylesterase (244 aa)	GDSL-like Lipase/Acylhydrolase (PF00657) 24->136	0.668361	0.712001	0.45775	9.2729e-45	7.866
MGG_01261	GH37	trehalase (676 aa)	Trehalase (PF01204) 53->604	0.646724	0.00169233	0.000187329	0.645995
MGG_01328	GH45	endoglucanase (219 aa)	Glycosyl hydrolase family 45 (PF02015) 24->216	0.15199	0.356999	0.36549	4.87683e-06	2.54
MGG_01336	GH18,CBM18,CBM18, CBM18	bacteriodes thetaiotaomicron symbiotic chitinase (559 aa)	Chitin recognition protein (PF00187) 46->84, Glycosyl hydrolases family 18 (PF00704) 108->443, Chitin recognition protein (PF00187) 463->504, Chitin recognition protein (PF00187) 517->557	0.962958	0.229033	0.436332	0.0117984	1.107
MGG_01396	GH3	periplasmic beta-glucosidase (782 aa)	Glycosyl hydrolase family 3 N terminal domain (PF00933) 118->340, Glycosyl hydrolase family 3 C terminal domain (PF01915) 414->664	0.0165391	0.584135	0.437149	1.57968e-28	9.683
MGG_01402	GH93	BNR/Asp-box repeat domain-containing protein (400 aa)		0.309553	0.0121688	0.861538	5.72288e-18	4.014
MGG_01403	CE1	fungal cellulose binding domain-containing protein (284 aa)		0.128016	0.793963	0.621234	0.000815892	3.245
MGG_01418	GH76	glycosyl hydrolase (442 aa)	Glycosyl hydrolase family 76 (PF03663) 64->438	0.796225	0.519358	0.25461	2.81034e-11	-3.521
MGG_01542	GH10	endo-1,4-beta-xylanase (332 aa)	Glycosyl hydrolase family 10 (PF00331) 36->329	0.407313	0.319798	0.046751	4.21754e-22	3.387
MGG_01764	PL20	conserved hypothetical protein (275 aa)		0.307017	0.0297567	0.211898	0.978687
MGG_01885	GH3	beta-glucosidase 2 (795 aa)	Glycosyl hydrolase family 3 N terminal domain (PF00933) 85->312, Glycosyl hydrolase family 3 C terminal domain (PF01915) 393->658	0.06769	0.919296	0.00550036	1.41358e-36	5.074
MGG_02245	GH10, CBM1	endo-1,4-beta-xylanase (381 aa)	Fungal cellulose binding domain (PF00734) 21->49, Glycosyl hydrolase family 10 (PF00331) 80->379	0.00312535	0.473697	0.312179	5.32085e-103	11.159
MGG_02373	GH43	arabinan endo-1,5-alpha-L-arabinosidase A (331 aa)	Glycosyl hydrolases family 43 (PF04616) 36->328	0.718618	0.680811	0.581504	8.84453e-29	9.973
MGG_02393	CE5	cutinase (283 aa)	Cutinase (PF01083) 70->233	0.992553	0.399334	0.226976	1.08359e-09	-3.137
MGG_02502	GH61	conserved hypothetical protein (230 aa)	Glycosyl hydrolase family 61 (PF03443) 2->220	0.00188079	0.163164	0.31007	1.03586e-16	4.759
MGG_03257	GH29	plasma alpha-L-fucosidase (602 aa)	Alpha-L-fucosidase (PF01120) 16->391	0.423492	0.00768402	0.0803558	1.07137e-40	4.877
MGG_03315	GH16	conserved hypothetical protein (335 aa)	Glycosyl hydrolases family 16 (PF00722) 80->158	0.105654	0.0010811	0.000235483	0.703904
MGG_03338	CE3	cellulose-binding protein (232 aa)	GDSL-like Lipase/Acylhydrolase (PF00657) 26->212	0.935527	0.202916	0.158104	6.66155e-36	9.737
MGG_03351	GH92	glycosyl hydrolase (797 aa)	Glycosyl hydrolase family 92 (PF07971) 273->774	0.455626	0.016146	0.00747	2.40938e-06	2.218
MGG_03374	GH5	beta-1,6-galactanase (424 aa)	Cellulase (glycosyl hydrolase family 5) (PF00150) 46->375	0.0095388	0.00832826	0.0757034	2.41123e-12	2.371
MGG_03440	CE5	hypothetical protein (328 aa)	Cutinase (PF01083) 30->226	0.481987	0.566368	0.523637	0.00167072	-2.954
MGG_03461	CE4	polysaccharide deacetylase family protein (258 aa)	Polysaccharide deacetylase (PF01522) 46->168	0.00655469	0.794587	0.725702	1.28851e-33	7.979
MGG_03508	GH3	beta-glucosidase 1 precursor (766 aa)	Glycosyl hydrolase family 3 N terminal domain (PF00933) 84->297, Glycosyl hydrolase family 3 C terminal domain (PF01915) 377->622	0.895242	0.00279256	0.00536888	0.396376
MGG_03599	GH18,CBM18	acidic endochitinase SE2 (423 aa)	Glycosyl hydrolases family 18 (PF00704) 31->295, Chitin recognition protein (PF00187) 383->415	0.24189	0.211372	0.0350944	5.68867e-14	-4.697
MGG_03682	GH76	conserved hypothetical protein (586 aa)	Glycosyl hydrolase family 76 (PF03663) 204->478	0.566055	0.675111	0.285797	0.0479762
MGG_03746	CE1,CBM1	acetylxylan esterase 1 (332 aa)	Esterase PHB depolymerase (PF10503) 51->230, Fungal cellulose binding domain (PF00734) 299->327	0.708893	0.853002	0.803682	2.55155e-21	7.72
MGG_03792	CE5	cutinase (254 aa)	Cutinase (PF01083) 117->208	1	0.853162	0.0019727	0.105855
MGG_03844	GH43,CBM35	glycosyl hydrolase family 43 protein (459 aa)	Glycosyl hydrolases family 43 (PF04616) 45->248	0.141617	0.00549519	2.9209e-05	9.59579e-29	5.768
MGG_03968	CE1	conserved hypothetical protein (426 aa)	Putative esterase (PF00756) 193->335	0.0855531	0.282805	0.0925059	4.69781e-19	4.373
MGG_04015	GH76	mannan endo-1,6-alpha-mannosidase DCW1 (463 aa)	Glycosyl hydrolase family 76 (PF03663) 32->403	0.0295382	0.911431	0.126426	0.0258157
MGG_04045	GH63	mannosyl-oligosaccharide glucosidase (824 aa)	Mannosyl oligosaccharide glucosidase (PF03200) 31->806	0.00325873	0.0372376	0.0533776	0.620778
MGG_04128	GH125	DUF1237 domain-containing protein (87 aa)		0.715761	0.364801	0.791348	0.0475342
MGG_04172	CE4	polysaccharide deacetylase (802 aa)	Polysaccharide deacetylase (PF01522) 594->711	0.00405161	0.201073	0.0796108	7.16628e-06	-3.252
MGG_04237	CE5	conserved hypothetical protein (309 aa)	Cutinase (PF01083) 51->150, Cutinase (PF01083) 158->204	0.152742	0.0158136	0.498503	7.02467e-05	1.347
MGG_04305	GH105	cell wall glycosyl hydrolase YteR (381 aa)	Glycosyl Hydrolase Family 88 (PF07470) 36->378	1	1	1	7.07476e-43	10.236
MGG_04348	PL1	pectate lyase (324 aa)	Pectate lyase (PF00544) 71->255	0.206984	0.748634	0.578751	1.77514e-53	9.017
MGG_04499	GH6	exoglucanase-6A (396 aa)	Glycosyl hydrolases family 6 (PF01341) 55->361	0.120093	0.0627335	0.0879502	0.273659
MGG_04534	GH18, CBM18, CBM18	chitinase (532 aa)	Chitin recognition protein (PF00187) 103->127, Glycosyl hydrolases family 18 (PF00704) 146->486	0.79539	0.971868	0.257665	7.90366e-06	2.46
MGG_04547	GH61	endoglucanase II (225 aa)	Glycosyl hydrolase family 61 (PF03443) 5->215	0.0675134	0.793757	0.804611	1.35842e-61	10.356
MGG_04582	GH17	conserved hypothetical protein (542 aa)		0.38225	0.213533	0.174375	0.36845
MGG_04689	GH17	glucan 1,3-beta-glucosidase (398 aa)	Glycosyl hydrolases family 17 (PF00332) 178->293	0.859184	0.00135328	3.00371e+09	0.021155
MGG_04732	GH18	acidic mammalian chitinase (434 aa)	Glycosyl hydrolases family 18 (PF00704) 46->418	0.230135	0.013257	0.597908	0.0014048	2.653
MGG_04765	GH76	mannan endo-1,6-alpha-mannosidase DCW1 (496 aa)	Glycosyl hydrolase family 76 (PF03663) 37->440	0.0558955	0.127495	0.226902	0.00264824	1.19
MGG_04922	GH43	alpha-N-arabinofuranosidase 2 (361 aa)	Glycosyl hydrolases family 43 (PF04616) 36->291	0.624134	0.0634598	0.875519	0.0056981	1.083
MGG_05023	CE4,CBM18	chitin deacetylase 1 (353 aa)	Polysaccharide deacetylase (PF01522) 67->195, Chitin recognition protein (PF00187) 311->347	0.946571	0.138984	0.0122714	0.9402
MGG_05364	GH61	endoglucanase-4 (324 aa)	Glycosyl hydrolase family 61 (PF03443) 7->238	0.712197	0.166064	0.494034	0.390281
MGG_05381	GH5	beta-1,6-galactanase (481 aa)	Cellulase (glycosyl hydrolase family 5) (PF00150) 65->429	0.00221198	0.0587364	0.679242	1.48792e-23	4.049
MGG_05442	GH114	endo alpha-1,4 polygalactosaminidase precusor (310 aa)	TM1410 hypothetical-related protein (PF03537) 43->252	0.00751177	0.321303	0.873156	0.710009
MGG_05464	GH10	endo-1,4-beta-xylanase (408 aa)	Glycosyl hydrolase family 10 (PF00331) 43->351	0.0168461	0.948042	0.730493	0.608528
MGG_05479	GH43	xylosidase/arabinosidase (572 aa)	Glycosyl hydrolases family 43 (PF04616) 29->312	0.797914	0.460184	0.868332	2.22172e-97	11.744
MGG_05520	GH6, CBM1	exoglucanase 2 (470 aa)	Fungal cellulose binding domain (PF00734) 31->59, Glycosyl hydrolases family 6 (PF01341) 141->434	0.842951	0.725597	0.613929	5.4778e-42	8.808
MGG_05533	GH18	chitinase 1 (437 aa)	Glycosyl hydrolases family 18 (PF00704) 47->393	0.30106	0.0429419	0.0797051	0.00270237	-2.346
MGG_05599	GH3	beta-glucosidase 1 (770 aa)	Glycosyl hydrolase family 3 N terminal domain (PF00933) 81->227, Glycosyl hydrolase family 3 N terminal domain (PF00933) 268->298, Glycosyl hydrolase family 3 C terminal domain (PF01915) 374->628	0.0583223	0.156985	0.123706	6.62506e-11	3.815
MGG_05785	GH32	levanase (660 aa)	Glycosyl hydrolases family 32 N-terminal domain (PF00251) 51->209, Glycosyl hydrolases family 32 N-terminal domain (PF00251) 263->419, Glycosyl hydrolases family 32 C terminal (PF08244) 497->580	0.0886826	0.895009	0.286594	0.0776626
MGG_05788	CE1	Poly(3-hydroxybutyrate) depolymerase (322 aa)		0.00450827	0.00915387	0.00173691	8.53434e-07	-3.929
MGG_05798	CE5	conserved hypothetical protein (217 aa)	Cutinase (PF01083) 43->215	0.7192	0.195788	0.108661	1.25005e-18	5.276
MGG_05809	GH51	alpha-N-arabinofuranosidase A (647 aa)	Alpha-L-arabinofuranosidase C-terminus (PF06964) 442->636	0.161522	0.113158	0.0629111	2.76216e-22	4.328
MGG_05844	GH5	mannan endo-1,4-beta-mannosidase 1 precursor (401 aa)	Cellulase (glycosyl hydrolase family 5) (PF00150) 99->350	0.00238551	0.238095	0.602972	2.90172e-16	3.899
MGG_05864	GH2	exo-beta-D-glucosaminidase (957 aa)	Glycosyl hydrolases family 2, sugar binding domain (PF02837) 158->265, domain (PF00703) 272->386	0.00870659	0.0154165	0.00169864	0.00134298	-1.378
MGG_05875	PL3	pectate lyase (241 aa)	Pectate lyase (PF03211) 14->217	0.790153	0.750305	0.578509	4.82613e-41	9.618
MGG_05879	CE3	conserved hypothetical protein (257 aa)	GDSL-like Lipase/Acylhydrolase (PF00657) 33->240	0.844489	0.977977	0.0654521	0.609701
MGG_06009	GH54,CBM42	alpha-N-arabinofuranosidase (501 aa)	Alpha-L-arabinofuranosidase B, catalytic (PF09206) 22->338, Alpha-L-arabinofuranosidase B (ABFB) (PF05270) 360->495	0.798697	0.226071	0.060453	4.96166e-12	5.997
MGG_06023	GH17	GPI-anchored cell wall beta-1,3-endoglucanase EglC (495 aa)	Glycosyl hydrolases family 17 (PF00332) 237->346	0.77995	0.0273844	0.0215249	0.0171688	1.672
MGG_06041	PL4	rhamnogalacturonan lyase (660 aa)		0.688105	0.735463	0.94177	3.40542e-21	3.575
MGG_06069	GH61,CBM18	conserved hypothetical protein (604 aa)	Glycosyl hydrolase family 61 (PF03443) 5->231	0.00114146	0.667349	0.55711	0.000196624	-3.71
MGG_06402	GH5	glycosyl hydrolase family 5 protein / cellulase family protein (460 aa)		0.0044861	0.416775	0.0374355	0.595911
MGG_06493	GH16	beta-glucanase (388 aa)	Glycosyl hydrolases family 16 (PF00722) 167->358	0.574577	0.0600714	0.131714	0.383603
MGG_06722	GH72	1,3-beta-glucanosyltransferase gel2 (486 aa)	Glycolipid anchored surface protein (GAS1) (PF03198) 13->334	0.892349	0.520273	0.533807	0.433251
MGG_06834	GH7	exoglucanase 1 (454 aa)	Glycosyl hydrolase family 7 (PF00840) 20->451	0.9957	0.0483151	0.478361	1.73291e-34	8.956
MGG_06843	GH43,CBM42	alpha-N-arabinofuranosidase 2 (487 aa)	Glycosyl hydrolases family 43 (PF04616) 46->342, Alpha-L-arabinofuranosidase B (ABFB) (PF05270) 372->472	0.0691638	0.403912	0.441979	4.63258e-28	3.471
MGG_07101	GH76	mannan endo-1,6-alpha-mannosidase DCW1 precursor (429 aa)	Glycosyl hydrolase family 76 (PF03663) 29->392	0.0691638	0.403912	0.441979	4.63258e-28	3.471
MGG_07294	CE1	feruloyl esterase B (293 aa)	Esterase PHB depolymerase (PF10503) 39->233	0.188995	0.642337	0.992586	1.15842e-11	3.591
MGG_07300	GH61	cellulose-growth-specific protein (249 aa)	Glycosyl hydrolase family 61 (PF03443) 3->224	0.0328425	0.95217	0.920994	6.70462e-06	1.964
MGG_07306	GH16	mixed-linked glucanase (738 aa)		0.531636	0.63142	0.282399	3.7259e-13	3.519
MGG_07331	GH72	1,3-beta-glucanosyltransferase gel1 (447 aa)	Glycolipid anchored surface protein (GAS1) (PF03198) 25->325	0.36439	0.157626	0.0545652	0.000479022	1.736
MGG_07566	PL1	pectate lyase B (336 aa)	Pectate lyase (PF00544) 78->156, Pectate lyase (PF00544) 178->251	0.509275	0.446478	0.459485	9.76811e-49	10.404
MGG_07575	GH61	endoglucanase-4 (308 aa)	Glycosyl hydrolase family 61 (PF03443) 5->251	0.735228	0.60395	0.288923	0.783927
MGG_07634	GH3	beta-glucosidase 1 (766 aa)	Glycosyl hydrolase family 3 N terminal domain (PF00933) 62->271, Glycosyl hydrolase family 3 C terminal domain (PF01915) 370->628	0.0133751	0.0447245	0.853132	0.00688373
MGG_07646	GH67	alpha-glucuronidase (864 aa)	Glycosyl hydrolase family 67 N-terminus (PF03648) 23->148, Glycosyl hydrolase family 67 middle domain (PF07488) 155->484, Glycosyl hydrolase family 67 C-terminus (PF07477) 486->709	0.994154	0.522289	0.31298	4.16679e-94	10.942
MGG_07653	CE1	glycosyl hydrolase family 62 protein (278 aa)	Phospholipase/Carboxylesterase (PF02230) 130->224	0.370002	0.680744	8.55005e+08	5.91323e-24	7.753
MGG_07677	CE12	rhamnogalacturonan acetylesterase (260 aa)	GDSL-like Lipase/Acylhydrolase (PF00657) 25->227	0.132901	0.794334	1	3.83423e-69	11.789
MGG_07686	GH61	cellulose-growth-specific protein precursor (236 aa)	Glycosyl hydrolase family 61 (PF03443) 4->215	0.257523	0.401286	0.874964	2.00351e-13	7.583
MGG_07715	GH16	conserved hypothetical protein (259 aa)	Glycosyl hydrolases family 16 (PF00722) 72->236	0.345712	0.0110824	0.558939	0.438844
MGG_07868	GH10	endo-1,4-beta-xylanase (363 aa)	Glycosyl hydrolase family 10 (PF00331) 29->338	0.6859	0.853189	0.727022	5.44681e-130	11.675
MGG_07908	GH6	endoglucanase-6B (384 aa)	Glycosyl hydrolases family 6 (PF01341) 47->366	0.573495	0.233706	0.747944	4.17979e-26	7.1
MGG_07927	GH18	endochitinase 1 precursor (457 aa)	Glycosyl hydrolases family 18 (PF00704) 64->411	0.0446214	0.065208	0.172203	0.000413999	1.116
MGG_07955	GH11	endo-1,4-beta-xylanase I (234 aa)	Glycosyl hydrolases family 11 (PF00457) 47->229	0.0552674	0.00481305	0.00430714	6.46599e-17	8.464
MGG_08054	GH18	chitinase 1 (398 aa)	Glycosyl hydrolases family 18 (PF00704) 47->368	0.337538	0.0221112	0.0408032	0.179174
MGG_08254	GH61	conserved hypothetical protein (230 aa)	Glycosyl hydrolase family 61 (PF03443) 14->219	0.183116	0.949218	0.760798	2.42888e-05	2.739
MGG_08274	GH92	glycosyl hydrolase (788 aa)	Glycosyl hydrolase family 92 (PF07971) 248->765	0.897544	0.00288018	0.00271147	0.000512494	-2.651
MGG_08331	GH11	endo-1,4-beta-xylanase B (237 aa)	Glycosyl hydrolases family 11 (PF00457) 52->235	0.278546	1	1	3.72658e-74	14.441
MGG_08370	GH72,CBM43	1,3-beta-glucanosyltransferase gel3 (534 aa)	Glycolipid anchored surface protein (GAS1) (PF03198) 17->332, X8 domain (PF07983) 384->474	0.0162208	0.0032725	0.00198453	2.29666e-13	-2.747
MGG_08409	GH61,CBM1	cellulose-growth-specific protein (292 aa)	Glycosyl hydrolase family 61 (PF03443) 2->221, Fungal cellulose binding domain (PF00734) 260->287	0.038753	0.749154	0.0704307	6.56491e-22	6.747
MGG_08424	GH11	endo-1,4-beta-xylanase I (232 aa)	Glycosyl hydrolases family 11 (PF00457) 49->228	0.0110068	0.00628705	0.00601849	8.96603e-08	6.58
MGG_08496	GH43,CBM6	endo-1,4-beta-xylanase D (457 aa)	Glycosyl hydrolases family 43 (PF04616) 22->304, Carbohydrate binding module (family 6) (PF03422) 329->455	0.748567	0.584242	0.212415	1.15371e-12	6.63
MGG_08537	GH12	endoglucanase-1 (265 aa)	Glycosyl hydrolase family 12 (PF01670) 107->263	1	1	1	2.37885e-09	5.749
MGG_08550	CE2	lipolytic enzyme (361 aa)	GDSL-like Lipase/Acylhydrolase (PF00657) 134->336	0.00270738	0.164663	0.951911	3.80444e-27	5.145
MGG_08577	GH128	conserved hypothetical protein (421 aa)	Glycosyl hydrolase catalytic core (PF11790) 184->417	0.00868815	0.00201445	0.00332491	0.0791918
MGG_08623	GH31	neutral alpha-glucosidase AB precursor (981 aa)	Glycosyl hydrolases family 31 (PF01055) 373->821	0.00826216	0.0732441	0.0367326	0.9532
MGG_08752	GH28	exopolygalacturonase (465 aa)	Glycosyl hydrolases family 28 (PF00295) 92->420	0.540265	0.206812	0.0191209	9.9177e-38	6.416
MGG_08774	CE4	chitin deacetylase (369 aa)	Polysaccharide deacetylase (PF01522) 55->179	0.342651	0.983401	0.125851	0.458603
MGG_08823	GH16	conserved hypothetical protein (404 aa)	Glycosyl hydrolases family 16 (PF00722) 130->307	0.451543	0.250288	0.158975	3.53553e-14	-3.078
MGG_08938	GH28	polygalacturonase A (368 aa)	Glycosyl hydrolases family 28 (PF00295) 47->344	0.22116	0.749163	0.72856	0.0186907	-1.51
MGG_08985	GH3	beta-xylosidase (793 aa)	Glycosyl hydrolase family 3 N terminal domain (PF00933) 73->332, Glycosyl hydrolase family 3 C terminal domain (PF01915) 407->645	0.55169	0.280736	0.624863	2.76408e-26	4.632
MGG_09036	GH62,CBM1	alpha-L-arabinofuranosidase (391 aa)	Glycosyl hydrolase family 62 (PF03664) 32->298, Fungal cellulose binding domain (PF00734) 359->386	1	1	1	1.91143e-46	13.366
MGG_09095	GH62	alpha-L-arabinofuranosidase (325 aa)	Glycosyl hydrolase family 62 (PF03664) 21->294	0.972052	0.00138812	2.8099e+07	0.000298199	1.518
MGG_09098	GH43,GH43	endo-1,4-beta-xylanase (1041 aa)	Glycosyl hydrolases family 43 (PF04616) 164->362, Glycosyl hydrolases family 43 (PF04616) 738->1019	0.625287	0.853162	0.485295	7.82326e-31	7.98
MGG_09100	CE5	cutinase (215 aa)	Cutinase (PF01083) 39->214	0.0114947	0.365596	0.760729	5.82003e-08	5.544
MGG_09147	GH43	conserved hypothetical protein (349 aa)	Glycosyl hydrolases family 43 (PF04616) 79->278	0.0792432	1	0.805283	8.05583e-29	9.204
MGG_09148	GH43	glycosyl hydrolase family 43 protein (329 aa)	Glycosyl hydrolases family 43 (PF04616) 24->310	0.641138	1	0.805616	3.93821e-19	9.694
MGG_09272	GH3	beta-glucosidase 1 (874 aa)	Glycosyl hydrolase family 3 N terminal domain (PF00933) 89->310, Glycosyl hydrolase family 3 C terminal domain (PF01915) 409->644	0.629679	0.642057	0.00460267	0.509635
MGG_09353	GH3	beta-glucosidase 1 (727 aa)	Glycosyl hydrolase family 3 N terminal domain (PF00933) 62->271, Glycosyl hydrolase family 3 C terminal domain (PF01915) 345->591	0.0501694	0.112816	0.130975	1.40973e-47	9.626
MGG_09439	GH61	fungal cellulose binding domain-containing protein (238 aa)	Glycosyl hydrolase family 61 (PF03443) 38->213	0.684991	1	0.00199801	1.4116e-36	9.323
MGG_09608	GH28	conserved hypothetical protein (514 aa)	Glycosyl hydrolases family 28 (PF00295) 208->332	0.915824	0.456967	0.0645247	0.17338
MGG_09619	GH17	GPI-anchored cell wall beta-1,3-endoglucanase EglC (351 aa)		1	1	1	3.14821e-16	24.947
MGG_09640	GH13	alpha-amylase 1 (533 aa)	Alpha amylase, catalytic domain (PF00128) 58->364, Domain of unknown function (DUF1966) (PF09260) 411->498	0.883222	0.771506	0.116333	0.000366523	3.061
MGG_09726	GH53	arabinogalactan endo-1,4-beta-galactosidase (352 aa)	Glycosyl hydrolase family 53 (PF07745) 25->348	0.0857564	0.819346	0.967549	1.5846e-22	5.771
MGG_09733	GH16	secreted glucosidase (287 aa)	Glycosyl hydrolases family 16 (PF00722) 68->266	0.963799	0.690423	0.814175	0.00299019	-1.38
MGG_09738	GH1	beta-glucosidase A (620 aa)	Glycosyl hydrolase family 1 (PF00232) 163->607	0.248907	0.22068	0.317422	1.17565e-05	2.177
MGG_09805	GH27	alpha-galactosidase (460 aa)	Melibiase (PF02065) 1->84, Melibiase (PF02065) 103->260	0.684765	0.853632	0.728472	4.97726e-38	11.402
MGG_09840	CE5	acetylxylan esterase 2 (300 aa)	Cutinase (PF01083) 30->232	0.553503	0.141275	0.0243923	0.321165
MGG_09861	GH16	beta-glucanase (284 aa)	Glycosyl hydrolases family 16 (PF00722) 66->261	0.726347	0.876316	0.871719	1.76378e-05	2.395
MGG_09918	GH16	conserved hypothetical protein (358 aa)	Glycosyl hydrolases family 16 (PF00722) 62->223	0.393156	0.00196086	0.0800533	1.65047e-06	-2.689
MGG_09922	GH20	beta-hexosaminidase beta chain (581 aa)	Glycosyl hydrolase family 20, domain 2 (PF02838) 108->188, Glycosyl hydrolase family 20, catalytic domain (PF00728) 190->527	0.0149915	0.00903924	5.16695e+07	2.82725e-06	-1.774
MGG_09988	GH43	glycosyl hydrolase family 43 protein (561 aa)	Glycosyl hydrolases family 43 (PF04616) 42->318	0.236744	0.563486	0.984174	1.73825e-27	6.743
MGG_09995	GH55	glucan 1,3-beta-glucosidase precursor (1432 aa)		0.121732	0.151204	0.0156606	0.169713
MGG_10038	GH3	periplasmic beta-glucosidase/beta-xylosidase (622 aa)	Glycosyl hydrolase family 3 N terminal domain (PF00933) 125->345, Glycosyl hydrolase family 3 C terminal domain (PF01915) 483->621	0.610038	0.00497666	0.107743	3.78367e-12	3.935
MGG_10083	GH5, CBM1	endoglucanase 3 (377 aa)	Fungal cellulose binding domain (PF00734) 20->48, Cellulase (glycosyl hydrolase family 5) (PF00150) 84->354	0.199312	0.330622	0.972296	9.79454e-56	7.972
MGG_10209	GH13,CBM20	alpha-amylase 3 (567 aa)	Alpha amylase, catalytic domain (PF00128) 59->344, Starch binding domain (PF00686) 501->567	0.0182194	0.00349793	0.00585144	0.00590623	1.741
MGG_10333	GH18,CBM1	chitinase 1 (409 aa)	Glycosyl hydrolases family 18 (PF00704) 29->296, Fungal cellulose binding domain (PF00734) 376->401	0.00878453	0.743245	0.857457	0.804983
MGG_10400	GH17	glucan 1,3-beta-glucosidase (324 aa)		0.00707934	0.00827169	0.0328454	0.156147
MGG_10423	GH5	cellulase family protein (423 aa)		0.42959	0.0225402	0.420006	0.00364455
MGG_10431	GH16,CBM18,CBM18,CBM18	extracellular cell wall glucanase Crf1 (753 aa)	Glycosyl hydrolases family 16 (PF00722) 58->221	0.698864	0.938462	0.900046	0.338938
MGG_10475	GH16	secreted glucosidase (477 aa)	Glycosyl hydrolases family 16 (PF00722) 248->452	1	1	9.72923e+07	9.3132e-27	8.228
MGG_10477	CE3	conserved hypothetical protein (251 aa)	GDSL-like Lipase/Acylhydrolase (PF00657) 39->230	0.0100728	0.84194	0.613951	0.0053598	1.436
MGG_10515	CE5	conserved hypothetical protein (322 aa)	Cutinase (PF01083) 49->267	0.0462729	0.0266874	0.0137925	0.672427
MGG_10618	CE1	acetylxylan esterase 1 precursor (294 aa)	Esterase PHB depolymerase (PF10503) 42->241	0.152392	0.85318	1	5.44147e-69	10.194
MGG_10621	GH43,CBM6,CBM1	xylosidase/arabinosidase (511 aa)	Glycosyl hydrolases family 43 (PF04616) 19->299, Carbohydrate binding module (family 6) (PF03422) 322->443, Fungal cellulose binding domain (PF00734) 479->506	0.214866	0.74956	1	5.89193e-14	7.424
MGG_10712	GH7	exoglucanase 1 (450 aa)	Glycosyl hydrolase family 7 (PF00840) 19->447	0.00581328	0.533729	0.456149	7.90995e-60	9.3
MGG_10972	GH12,CBM1	endoglucanase-1 (297 aa)	Glycosyl hydrolase family 12 (PF01670) 114->243, Fungal cellulose binding domain (PF00734) 265->292	0.20674	0.749866	0.48701	1.52578e-48	8.644
MGG_11149	GHnc	conserved hypothetical protein (482 aa)	Beta-glucosidase (SUN family) (PF03856) 90->340	0.128488	0.203091	0.484173	0.645928
MGG_11210	GH3	beta-glucosidase 1 (877 aa)	Glycosyl hydrolase family 3 N terminal domain (PF00933) 89->304, Glycosyl hydrolase family 3 C terminal domain (PF01915) 407->657	0.13525	0.0196427	0.773927	6.4342e-25	4.589
MGG_11289	GH2	beta-galactosidase (1048 aa)	Glycosyl hydrolases family 2, sugar binding domain (PF02837) 44->210, domain (PF00703) 216->312, Glycosyl hydrolases family 2, TIM barrel domain (PF02836) 321->601, Beta galactosidase small chain (PF02929) 746->1043	0.0708954	0.652098	0.211743	7.37175e-21	8.905
MGG_11553	GH74,GH36	endoglucanase (698 aa)	BNR/Asp-box repeat (PF02012) 117->126, BNR/Asp-box repeat (PF02012) 168->179, BNR/Asp-box repeat (PF02012) 295->306, BNR/Asp-box repeat (PF02012) 469->478, BNR/Asp-box repeat (PF02012) 599->609	0.713161	0.0479288	0.0525225	8.43031e-19	2.277
MGG_11651	GH125	DUF1237 domain-containing protein (573 aa)	Protein of unknown function (DUF1237) (PF06824) 132->570	0.492868	0.763271	0.0708896	0.733466
MGG_11999	GH5	mannan endo-1,4-beta-mannosidase 3 (408 aa)	Cellulase (glycosyl hydrolase family 5) (PF00150) 45->367	0.0167693	0.193076	0.693956	2.12261e-29	7.221
MGG_12595	GH13	alpha-amylase precursor (462 aa)	Alpha amylase, catalytic domain (PF00128) 59->344	0.367135	0.0979958	0.552197	0.555309
MGG_12881	GH61,CBM1	fungal cellulose binding domain protein (303 aa)	Glycosyl hydrolase family 61 (PF03443) 98->165, Fungal cellulose binding domain (PF00734) 202->223	0.367135	0.0979958	0.552197	0.555309
MGG_13429	GH20	glycoside hydrolase (772 aa)	Glycosyl hydrolase family 20, catalytic domain (PF00728) 181->495	0.319815	0.991967	0.422836	0.0286335
MGG_13626	GH27,CBM1,CE1	alpha-galactosidase (402 aa)	Melibiase (PF02065) 41->202	0.246145	0.586429	0.0125968	1.43993e-12	3.008
MGG_14055	GH39	conserved hypothetical protein (439 aa)	Glycosyl hydrolases family 39 (PF01229) 168->216	0.0047856	1	1	6.09352e-26	12.777
MGG_14663	GH125	DUF1237 domain-containing protein (534 aa)	Protein of unknown function (DUF1237) (PF06824) 119->145, Protein of unknown function (DUF1237) (PF06824) 144->518	0.657297	0.11391	0.0225265	0.000153119	2.068
MGG_14903	GH3	beta-glucosidase 2 (765 aa)	Glycosyl hydrolase family 3 N terminal domain (PF00933) 130->240, Glycosyl hydrolase family 3 C terminal domain (PF01915) 348->628	0.0101162	0.0115112	0.29849	1.68852e-05	2.01
MGG_15403	CE5	acetylxylan esterase 2 (243 aa)	Cutinase (PF01083) 47->232	0.866426	0.17631	0.0281285	3.368e-07	6.045
MGG_15430	GH10,CBM1	endo-1,4-beta-xylanase A (432 aa)	Glycosyl hydrolase family 10 (PF00331) 25->339, Fungal cellulose binding domain (PF00734) 398->426	0.207303	0.712804	0.727273	1.68595e-39	9.129
MGG_15668	GH47	endoplasmic reticulum mannosyl-oligosaccharide 1,2-alpha-mannosidase (592 aa)	Glycosyl hydrolase family 47 (PF01532) 113->587	0.190438	0.0177339	0.122011	0.000120659	-1.08
MGG_15950	GH125	DUF1237 domain-containing protein (520 aa)	Protein of unknown function (DUF1237) (PF06824) 69->505	0.0212665	0.9947	0.409205	0.000540631	1.424
MGG_16425	GH27,CBM35	alpha-galactosidase 1 (523 aa)	Melibiase (PF02065) 17->104	0.779993	2.0198e+09	2.03518e+09	2.1593e-29	8.557
MGG_16721	GH79	conserved hypothetical protein (574 aa)		0.273596	0.331092	0.0679403	7.22301e-18	4.868
MGG_17153	GH18,CBM18	chitinase 18-11 (429 aa)	Glycosyl hydrolases family 18 (PF00704) 19->408, Chitin recognition protein (PF00187) 301->336	0.374954	0.841077	0.30271	1.90371e-05	4.421
MGG_17154	GH11	endo-1,4-beta-xylanase 2 (257 aa)	Glycosyl hydrolases family 11 (PF00457) 47->225	0.346519	0.0613448	0.220594	4.51082e-14	7.508
MGG_17486	GH55	glucan 1,3-beta-glucosidase (800 aa)		0.504404	1.92642e+09	0.00146538	2.71563e-08	-2.208
	significantly up-regulated (4 Stage on Host vs 4 Stage on Bird Medium , p-value <=0.05)
	significantly down-regulated (4 Stage on Host vs 4 Stage on Bird Medium , p-value <=0.05)
Stage 1= fresh conidia
Stage 2 = polar growth
Stage 3 = doubling of long axis
Stage 4= appressorium formation on host

## Sheet: Table S4E
Supplemental Table 4E. Analysis of genes encoding chitin deacetylases (CDAs) in F. graminearum and M. oryzae on host
Fusarium graminearum
GEN_ID	P-value Stage 1	P-value Stage 2	P-value Stage 3	P-value Stage 4		FC Stage 4	Log2FC
FGRRES_00452	0.00379599	0.221759	0.43637	0.000133583		-2.40648	1.2669
FGRRES_04146	No counts	No counts	No counts	No counts		---
FGRRES_03544	0.729137	0.353641	1.39199e-08	0.00785846		6.23105	2.63948
FGRRES_05663	0.680367	0.592676	0.648714	9.30366e-07		17.3159	4.11402
FGRRES_05847	0.992709	0.0037896	0.657742	1.92833e-23		42.0286	5.3933
FGRRES_06452	0.946304	0.183492	0.396955	3.65013e-11		38.3664	5.26177
FGRRES_06549	0.0175297	0.118064	0.532069	6.62893e-08		14.7555	3.88318
FGRRES_07503	0.337392	0.000119837	0.0237563	0.188657		-1.72423	0.7859
FGRRES_10992	0.302697	0.155482	1	1.51607e-48		7854.17	12.9392
Magnaporthe oryzae
GEN_ID	P-value Stage 1	P-value Stage 2	P-value Stage 3	P-value Stage 4		FC Stage 3	Log2FC	FC Stage 4	Log2FC
MGG_12939 (CBP1)	0.245476	0.237782	0.0187904	3.78636e-10				-24.2175	4.6
MGG_14966 (CDA1)	No counts	No counts	No counts	4.96166e-12				11.2151	3.48738
MGG_09159 (CDA2)	0.00102856	2.22762e-05	0.000240869	4.62343e-05				-4.70644e+09	32.13
MGG_04172 (CDA3)	No counts	No counts	No counts	No counts
MGG_08774 (CDA4)	0.365558	0.644603	0.0374543	0.225011
MGG_01868 (CDA5)	No counts	No counts	No counts	No counts
MGG_08356 (CDA6)	0.229248	0.52552	0.324689	5.7685e-05				8.65786	3.11401
MGG_05023 (CDA7)	9.36019e-11	0.000187529	2.8719e-05	1.52384e-05		7.01927e+07	26.0648	981699	19.9049
MGG_04704 (CDA8)	0.435113	0.678125	0.215549	0.847234
MGG_03461 (CDA9)	0.389634	0.222715	0.737655	0.13991
MGG_05828	1	1	1	4.05071e-09				79.1607	6.30671
MGG_01922	0.742741	0.62848	0.909599	0.0047731				2.09172	1.06469
	significantly up-regulated (4 Stage on Host vs 4 Stage on Bird Medium , p-value <=0.05)
	significantly down-regulated (4 Stage on Host vs 4 Stage on Bird Medium , p-value <=0.05)
Stage 1= fresh conidia
Stage 2 = polar growth
Stage 3 = doubling of long axis
Stage 4= appressorium formation on host

## Sheet: Table S4F
Supplemental Table 4F. Analysis of genes encoding putative effector proteins with known protein domains and unknown domains on host in F. graminearum.
Known protein domain
ID_gene	Domain (IPRO)	P-value Stage 1	P-value Stage 2	P-value Stage 3	P-value Stage 4		FC Stage 1	FC Stage 2	FC Stage 3	FC Stage 4
FGRRES_00033*	LysM domain (IPR018392)	2.37036e-05	0.000130588	0.292687	0.0123872		23.6454	16.5166	1.98281	-5.60522
FGRRES_01240	Fungal lipase-like domain (IPR002921)	0.748618	1.06768e-06	0.0016916	2.75498e-11		-1.09492	8.00597	2.59812	7.3394
FGRRES_02109*	Extracellular membrane protein (IPR008427	no counts	no counts	no counts	no counts
FGRRES_02255*	LysM domain (IPR018392)	0.0492408	0.0770361	0.3468	6.23519e-20		4.59986	5.39774	-1.98698	40.7106
FGRRES_03315*	Peptidase/proteinase inhibitor I9 (IPR009020)	0.0223956	5.73849e-13	1.40194e-20	1.87401e-18		5.05408	333.111	7137.95	2716.59
FGRRES_03394	Necrosis inducing protein NPP1 (IPR008701)	0.735673	0.769484	0.458029	8.23076e-40		1.32073	-2.74444	-4.54111	361.616
FGRRES_03897	Extracellular membrane protein (IPR008427	7.65952e-05	0.126677	7.82364e-08	1.22113e-10		4.29578	1.78517	8.35369	14.0688
FGRRES_03971	Cerato-platanin (IPR010829)	0.0868917	0.00116155	0.525888	0.816572		-1.37546	1.91252	-1.12879	-1.04466
FGRRES_04213	Alt-A allergen analog	8.9194e-07	5.71915e-05	4.7777e-07	2.75219e-09		7.11937	4.97141	7.6832	11.9021
FGRRES_04471	Cerato-platanin (IPR010829)	4.46611e-23	7.53874e-14	2.35282e-07	6.98357e-29		-25.7699	-10.2246	-4.63107	-48.6762
FGRRES_04818	Fungal lipase-like domain (IPR002921)	0.304501	0.678423	1	3.69859e-10		-2.50916	-4.50452	1	156.573
FGRRES_05906	Fungal lipase-like domain (IPR002921)	0.292831	0.000359719	6.63667e-07	1.47867e-06		2.09122	16.8756	76.528	61.9165
FGRRES_06017	Necrosis inducing protein NPP1 (IPR008701)	0.11138	0.00972214	0.000734374	6.43189e-10		2.25059	7.83673	5.95167	30.4578
FGRRES_06087*	LysM domain (IPR018392)	0.308727	2.84038e-13	0.0232772	0.000368074		-1.32623	-11.0794	1.91942	2.71888
FGRRES_08012*	Peptidase/proteinase inhibitor I9 (IPR009020)	0.312348	2.89997e-11	7.63516e-11	0.00435178		-2.50608	197.297	147.475	5.94113
FGRRES_10212	Cerato-platanin (IPR010829)	3.54008e-10	0.0398088	3.42897e-11	3.26413e-17		12.4669	2.14831	15.5106	40.6882
FGRRES_10563*	LysM domain (IPR018392)	0.288321	0.509856	0.453169	1.02515e-13		1.54028	-9.94493	-4.6857	42.2309
FGRRES_10595*	Peptidase/proteinase inhibitor I9 (IPR009020)	0.15471	0.000555842	2.14093e-11	7.24601e-16		-4.01287	79.1213	69.0557	184.466
FGRRES_11205	Cerato-platanin (IPR010829)	0.151223	0.0130421	8.54275e-06	2.47891e-09		3.3893	9.7293	138.558	1870.35
FGRRES_11442	Chorismate mutase, type II (IPR020822)	0.0451891	0.870283	0.784856	1.44454e-07		-2.35691	-1.14253	1.16425	12.2182
FGRRES_17718	Chorismate mutase, type II (IPR020822)	0.285759	0.294205	0.552235	0.109672		1.3439	1.34165	1.18009	-1.56435
Unknown protein domain
ID_gene	Specificitya	P-value Stage 1	P-value Stage 2	P-value Stage 3	P-value Stage 4		FC Stage 1	FC Stage 2	FC Stage 3	FC Stage 4
FGRRES_00487	fungal	0.00403968	0.144728	0.00595844	0.589132		2.96672	2.02927	-2.84267	-1.2019
FGRRES_00602	conserved	0.0869033	0.00498683	0.362946	2.16265e-05		2.50781	3.50227	1.48365	-7.18372
FGRRES_01771	fungal	0.806666	0.772703	0.220084	8.13164e-07		1.28606	-2.68272	-11.7391	56.1064
FGRRES_02293	Fusarium	1	1	0.00793306	3.07825e-12		1	1	13.1506	57.4153
FGRRES_02685*	fungal	0.0308595	0.707354	0.590807	0.612178		2.1722	1.51234	1.34279	1.2699
FGRRES_02903	conserved	9.22686e-08	0.00746087	0.411827	0.0481307		108.986	27.1594	2.84058	6.9418
FGRRES_03046	Fusarium	1.83603e-05	0.377989	0.00620685	4.98252e-23		-19.8662	-17.8379	18.9098	106008
FGRRES_03156	conserved	1	1	1	2.02642e-11		1	1	1	167.394
FGRRES_03166*	fungal	0.81338	0.160411	0.590448	2.80078e-13		-1.1349	4.04395	1.65669	241.569
FGRRES_03178	conserved	0.734488	0.127091	0.388508	7.76657e-06		1.3922	-60.6465	2.48026	38.8374
FGRRES_03295	conserved	0.402204	0.305021	0.795048	0.0575267		1.54685	1.93676	1.16658	-2.8898
FGRRES_03334*	conserved	0.820313	1.24798e-08	0.000147586	7.49194e-09		1.25454	168.171	11.7061	65.7608
FGRRES_03445	fungal	3.70147e-09	0.115363	1.31368e-10	2.30533e-10		26.039	2.16605	42.6307	40.0733
FGRRES_03454*	conserved	0.0822349	0.770318	0.954719	0.398437		5.56738	-2.74848	-1.06095	1.90151
FGRRES_03500	fungal	0.0640334	0.00288884	0.0681996	0.0860892		5.22342	4.00889	1.78138	1.62363
FGRRES_03518	conserved	0.385027	4.59944e-10	0.0207141	3.08357e-08		1.77141	247.489	4.43603	69.9039
FGRRES_03584	conserved	0.95066	1	0.000671843	1.42837e-38		-1.0477	1	35.7723	1026.63
FGRRES_03585	Fusarium	0.64421	1.4567e-07	0.0982025	5.49546e-05		1.43024	115.114	3.14152	22.9187
FGRRES_03600	fungal	0.31414	0.388655	0.0744581	2.02523e-09		1.98916	-16.8514	-5.63194	62.1093
FGRRES_04231	fungal	0.284209	0.0644049	0.51676	0.0376581		1.4186	-2.06787	-1.22217	1.80171
FGRRES_04372	fungal	0.0058454	0.432254	0.867733	2.00177e-10		-2.10869	-1.23256	1.04441	-6.07765
FGRRES_04490	fungal	0.625418	0.0107219	0.0208454	0.214697		-1.22946	-6.21238	-7.35355	-2.21196
FGRRES_04583	fungal	0.00153809	0.0108263	7.74185e-14	5.69414e-60		2.33599	2.49377	19.3552	524.48
FGRRES_04661*	Fusarium	5.8138e-05	1	0.297493	2.47271e-08		7.99027	1	-8.23458	29.5344
FGRRES_04741	fungal	0.0130838	0.770608	0.600733	2.87801e-45		3.70338	-2.71678	-2.74279	354.203
FGRRES_04744	fungal	0.0198592	0.179266	0.0112799	9.35351e-06		-3.25039	-3.65986	-3.84239	10.553
FGRRES_04805	Fusarium	0.204391	0.771626	0.00951502	0.0881265		3.02314	-2.69948	-57.9171	2.22735
FGRRES_04971	Fusarium	0.000119494	0.120717	0.00275782	0.00665811		17.3277	3.20256	-8.46887	6.48125
FGRRES_05046*	fungal	0.0580508	0.22816	0.69029	0.00608655		2.23552	2.2852	-1.18444	3.05241
FGRRES_05803*	fungal	0.104123	1.18097e-07	6.73759e-09	2.82751e-21		-3.93462	-65.2013	-22.2174	-738.699
FGRRES_06466*	conserved	0.771183	0.0172315	1.5006e-11	0.50278		1.15281	-2.5439	-9.80653	1.22595
FGRRES_06497	fungal	0.616489	0.603034	0.000232789	0.24314		-1.30938	-1.39332	8.97288	1.87214
FGRRES_06564	fungal	0.0657168	0.033554	0.00429886	0.0290092		3.13621	3.65152	5.80266	3.7194
FGRRES_06712	fungal	0.695717	0.247061	0.0473946	6.07614e-16		-1.10358	-28.619	3.12012	17.1413
FGRRES_07026*	fungal	0.378695	0.222766	0.00175177	1.55653e-08		1.75713	4.98767	7.97375	31.0432
FGRRES_07560*	conserved	0.76609	0.478432	0.393278	2.05579e-14		-1.31058	-11.2913	1.43592	21.3824
FGRRES_07670	fungal	0.00263579	0.593135	0.290588	0.279094		13.8737	1.84937	-1.69575	1.57017
FGRRES_07807	fungal	0.000704582	0.417963	0.426213	2.95879e-09		22.0582	-15.5439	2.83376	1188.96
FGRRES_08048	conserved	0.732978	3.83585e-07	2.07923e-14	4.87211e-20		1.24625	95.3272	336.805	1857.74
FGRRES_08146	fungal	0.172958	0.514267	0.744019	4.40842e-12		1.89259	-9.77185	1.44988	54.433
FGRRES_08210	fungal	0.0152619	1	1	1.21589e-13		-6.03557	1	1	236.499
FGRRES_08387	fungal	0.808368	0.610504	0.536835	1.4135e-05		1.26953	-6.33024	-1.85963	9.15809
FGRRES_09094	conserved	0.327991	0.477257	0.227541	3.47724e-17		1.97282	-11.5154	4.62315	767.915
FGRRES_09886	fungal	0.878203	0.211492	0.0012608	0.00017524		-1.15052	-42.9728	35.9868	72.4606
FGRRES_10357*	conserved	0.847608	0.0109194	0.171163	1.87729e-22		-1.04628	-2.26566	1.43095	12.6687
FGRRES_10562*	fungal	0.0634296	0.483754	0.305803	0.000743753		2.7747	-11.2248	-2.18493	6.54523
FGRRES_10598	fungal	0.52485	0.00595338	0.256493	0.261393		1.25533	2.7578	1.50285	1.50374
FGRRES_10784*	Fusarium	0.0277955	0.800204	0.0615973	0.00991114		4.63349	1.24662	-3.64375	-6.00003
FGRRES_11033	Fusarium	0.0185539	0.381895	1	2.39628e-24		4.85152	-16.8101	1	441.644
FGRRES_11046*	conserved	1	1	1	3.45995e-18		1	1	1	444.909
FGRRES_11047*	fungal	0.959763	0.555426	1	1.73965e-20		-1.03758	-8.12498	1	149.833
FGRRES_11101*	conserved	0.706596	0.513364	1.86746e-06	9.32784e-47		-1.32411	-9.72011	24.6622	1445.16
FGRRES_11225	fungal	0.0236385	0.43456	1	7.96243e-10		-5.35222	-13.8418	1	119.631
FGRRES_12081	Fusarium	1	0.0360222	0.62272	4.88204e-09		1	3.41196	-1.45592	11.7067
FGRRES_12214	conserved	1	1	0.362869	2.55179e-18		1	1	-6.53734	1866.45
FGRRES_12514*	Fusarium	1	1	0.24705	1.04634e-11		1	1	-9.73362	18.6049
FGRRES_13505	fungal	0.0433219	0.433715	1	1.7634e-10		-5.96462	-14.0743	1	566.74
FGRRES_13515	F. graminearum	1	1	0.220692	7.07964e-17		1	1	4.63513	151.593
FGRRES_13849*	Fusarium	1	0.0615926	0.792533	3.30379e-07		1	5.08025	-1.32717	28.689
FGRRES_13926*	F. graminearum	0.00389093	0.512556	1	0.0722508		4.74943	-9.92017	1	10.0614
FGRRES_15136*	F. graminearum	0.0166211	1	1	1.47337e-07		6.02472	1	1	48.3798
FGRRES_15437	Fusarium	1	0.000537426	0.53234	4.08458e-06		1	79.1946	2.06395	34.1765
FGRRES_15448*	fungal	9.23005e-05	0.0596959	0.00539855	2.55542e-17		7.72293	14.7749	24.2049	431.211
FGRRES_15661	Fusarium	0.489931	0.772121	0.000306177	3.21613e-15		1.78252	-2.69159	45.3638	265.219
FGRRES_15931	fungal	0.209465	0.101057	0.0863262	1.72579e-12		1.56302	2.31325	2.34164	20.8817
FGRRES_17388	conserved	0.0324572	1	1	2.23992e-11		7.81084	1	1	237.157
*: genes up-regulated in infection cushions in Mentges et al. 2020.
a:Taxonomic distribution: Conserved, conserved outside fungal kingdom; fungal, present only in fungi; Fusarium, conserved among Fusarium species; F. graminearum= present only in Fusarium graminearum strains based on Mentges et al. 2020.
	significantly up-regulated (4 Stage on Host vs 4 Stage on Bird Medium , p-value <=0.05)
	significantly down-regulated (4 Stage on Host vs 4 Stage on Bird Medium , p-value <=0.05)
Stage 1= fresh conidia
Stage 2 = polar growth
Stage 3 = doubling of long axis
Stage 4= appressorium formation on host

## Sheet: Table S4G
Supplemental Table 4G. Analysis of genes encoding identified effector proteins on host in M. oryzae.
Previously identify effectors in M. oryzae
ID_gene	Anotation	Protein name	P-value Stage 1	P-value Stage 2	P-value Stage 3	P-value Stage 4	Reference
MGG_08054	Chitinase 1	MoChi1	0.337538	0.0221112	0.0408032	0.179174	Han et al. 2019
MGG_08409	CGS orotein	MoCDIP4	0.038753	0.749154	0.0704307	6.56491e-22	Chen et al. 2013
MGG_02347	PU protein	MoNIS1	0.0299553	0.531953	0.568617	5.58421e-09	Irieda et al. 2019
MGG_03685	PU protein	Avr-Pi54	0.225368	0.310906	0.658212	0.486158	Ray et al. 2016
MGG_15022	PU protein	MoHrip1	0.0639306	1.2253	8.3371e-08	3.14708e-13	Chen et al. 2012
MGG_10914	BAS protein 4	BAS4	1	1	1	2.23426e-25	Mosquera et al. 2009
MGG_02154	PU protein	SPD5	0.499136	0.85385	0.804894	1.73528e-12	Sharpee et al. 2017
MGG_09378	PU protein	MoHEG13	490890476595091	0.519792	0.1067	0.762115	Mogga et al. 2016
MGG_03356	Ricin B lectin	MoCDIP1	0.00822896	0.0375929	0.0693036	5.30949e-73	Chen et al. 2013
MGG_04546	PU protein	Nup3	0.89995	0.422925	0.155032	3.52245e-05	Dong et al. 2015
MGG_10280	PU protein	MoHTR2	no counts	no counts	no counts	no counts	Kim et al. 2020
MGG_18041	PU protein	AvrPiz-t	0.279269	1	1	2.56718e-11	Li et al. 2009
MGG_12426	PU protein	Avr-Pib	no counts	no counts	no counts	no counts	Zhang et al. 2015
MGG_05531	PU protein	MoCDIP2	0.214579	0.52917	0.133624	0.685025	Chen et al. 2013
MGG_12521	PU protein	MoCDIP11	0.532713	0.00547973	4.76938e+07	8.82145e-16	Guo et al. 2019
MGG_07900	PU protein	Nup1	0.386971	0.604647	0.188962	1.07685e-20	Dong et al. 2015
MGG_15370	Metalloproteinase	Avr-Pita1	no counts	no counts	no counts	no counts	Dai et al. 2010
MGG_10097	IH protein 1	SLP1	0.516984	0.628638	0.863859	2.16677e-12	Mentlak et al. 2012
MGG_16187	PU protein	MoHrip2	0.802876	0.625815	0.55702	0.0481582	Chen et al. 2014
MGG_05344	SnodProt1	MSP1; MgSM1	0.892483	2.72567e+09	51396	0.000278314	Jeong et al. 2007; Yang et al. 2009
MGG_01173	Hydrophobin	MHP1	no counts	no counts	no counts	no counts	Kim et al. 2005
MGG_10532	NEI peptide	MoNLP	0.0603523	0.604287	0.449354	1.46849e-13	Fang et al. 2017
MGG_04301	PU protein	PWL1	no counts	no counts	no counts	no counts	Kang et al. 1995
MGG_13863	PU protein	PWL2	no counts	no counts	no counts	no counts	Sweigard et al. 1995
MGG_11610	BAS protein 3	BAS3	0.755341	0.0476724	0.170199	4.44892e-07	Mosquera et al. 2009
MGG_09693	BAS protein 2	BAS2	0.337423	0.490428	0.42634	0.00988828	Mosquera et al. 2009
MGG_12655	PU protein	Avr-Pi9	0.0577744	0.0653127	0.996704	2.76423e-12	Wu et al. 2015
MGG_00527	PU protein	EMP1	0.153351	0.286033	0.501754	0.00745778	Ahn et al. 2004
MGG_08411	PU protein	MoCDIP9	no counts	no counts	no counts	no counts	Guo et al. 2019
MGG_12275	PU protein	MoCDIP10	0.317711	0.0939575	0.070376	0.0250409	Guo et al. 2019
MGG_10315	MPG1	MPG1	0.792338	0.0188244	0.0408846	0.47591	Talbot et al. 1993
MGG_01532	PU protein	MoCDIP6	0.166674	0.0819526	0.874833	0.00116084	Guo et al. 2019
MGG_02848	PU protein	MC69	0.947403	0.415208	0.04208	0.0408497	Saitoh et al. 2012
MGG_03354	PU protein	MoCDIP7	0.00794992	0.848259	0.00403523	1.01564e-11	Guo et al. 2019.
MGG_04795	BAS protein 1	BAS1	no counts	no counts	no counts	no counts	Mosquera et al. 2009
MGG_07986	PU protein	MoCDIP3	0.0320836	0.564167	0.34379	0.000111869	Chen et al. 2013
MGG_08024	PU protein	Nup2	0.433565	0.888072	0.0160289	0.000108305	Dong et al. 2015
MGG_10234	Hypothetical protein	MoCDIP5	0.850766	0.506141	0.156507	2.57981e-21	Chen et al. 2013
MGG_10276	PU protein	MoHTR1	0.208741	1	1	5.91627e-28	Kim et al. 2020
MGG_13283	PU protein	MoCDIP12	no counts	no counts	no counts	no counts	Guo et al. 2019
MGG_14371	PU protein	MoCDIP13	0.0138018	0.601249	0.425441	0.107884	Guo et al. 2019
MGG_15972	PU protein	Avr-PikD	no counts	no counts	no counts	no counts	Yoshida et al. 2009
CGS = cellulose-growth-specific, PU = putative uncharacterized, BAS = biotrophy-associated secreted, IH = intracellular hyphae, and NEI: necrosis and ethylene inducing
In planta-expressed putative secreted proteins in Chen et al. 2013
Gen_ID	Pfam Domain	Annotation	P-value Stage 1	P-value Stage 2	P-value Stage 3	P-value Stage 4
MGG_00194	Ferritin_2 (PF13668)	Conserved hypothetical protein	0.0645238	0.76353	0.530115	0.103767
MGG_00505	SUN (PF03856)	Septation protein SUN4	0.82015	0.292505	0.171406	0.251215
MGG_00539		Hypothetical protein	0.441114	0.77643	0.183295	0.196295
MGG_02368	GO-like_E_set (PF09118)	Galactose oxidase	0.526117	0.467745	0.0188979	0.163871
MGG_02546		Predicted protein	0.230625	0.710425	0.623145	1.56455e-05
MGG_03326		Conserved hypothetical protein	0.520712	0.2334	0.0169239	0.0199015
MGG_03369	Lipocalin_2 (PF08212)	Conserved hypothetical protein	279019785684812	0.645168	0.336251	0.0165194
MGG_03593		Conserved hypothetical protein	0.511686	0.64424	0.580522	0.352498
MGG_03746	CBM_1 (PF00734); Esterase_PHB (PF10503)	Acetylxylan esterase 1	0.708893	0.853002	0.803682	2.55155e-21
MGG_03968	Esterase (PF00756)	Conserved hypothetical protein	0.0855531	0.282805	0.0925059	4.69781e-19
MGG_04202	Egh16-like (PF11327)	MAS3 protein	0.966724	0.0791094	0.017021	6.41605e-11
MGG_04237	Cutinase (PF01083)	Conserved hypothetical protein	0.152742	0.0158136	0.498503	7.02467e-05
MGG_04582		Conserved hypothetical protein	0.38225	0.213533	0.174375	0.36845
MGG_04795		Biotrophy-associated secreted protein 1	no counts	no counts	no counts	no counts
MGG_04841		Predicted protein	0.807853	0.554764	0.197854	5.69063e-08
MGG_05092		Conserved hypothetical protein	0.553492	0.749979	0.235681	0.0999348
MGG_05344	Cerato-platanin (PF07249)	SnodProt1	0.892483	2.72567e+09	51396	0.000278314
MGG_05456	CFEM (PF05730)	Hypothetical protein	0.96628	0.0188114	0.05489	0.00744626
MGG_07016	Lipase_3 (PF01764); Lipase3_N (PF03893)	Predicted protein	0.00394198	0.0118469	0.0169092	8.95891e-41
MGG_07607		Conserved hypothetical protein	0.507141	0.00702	0.0017089	0.006253
MGG_07686	AA9 (PF03443)	Endoglucanase II	0.257523	0.401286	0.874964	2.00351e-13
MGG_07955	Glyco_hydro_11 (PF00457)	Endo-1,4-beta-xylanase 22	0.0552674	0.00481305	2.14719e+10	6.46599e-17
MGG_08096	EMP24_GP25L (PF01105)	Transmembrane emp24 domain-containing protein 9	0.0413594	0.0385097	0.0190043	0.630617
MGG_08957		Conserved hypothetical protein	0.243071	0.207182	0.181054	0.147013
MGG_09134	Hydrophobin_2 (PF06766)	Hypothetical protein	0.202276	0.100295	0.0287195	4.37884e-20
MGG_09147		Conserved hypothetical protein	0.0792432	1	0.805283	8.05583e-29
MGG_09398	peroxidase (PF00141)	Conserved hypothetical protein	0.131743	1.3477e+08	4.57791e+09	0.000391352
MGG_09842		Conserved hypothetical protein	0.0998527	0.560206	0.0653948	2.89485e-05
MGG_09918	Glyco_hydro_16 (PF00722)	Conserved hypothetical protein	0.393156	6.00936e+09	0.0800533	1.65047e-06
MGG_09998		Hypothetical protein	no counts	no counts	no counts	no counts
MGG_10532	NPP1 (PF05630)	Necrosis and ethylene inducing peptide	0.0603523	0.604287	0.449354	1.46849e-13
MGG_10679		Predicted protein	0.0879879	2.51035e+10	3.00322e+09	3.26024e-16
MGG_10824		Hypothetical protein	0.227635	0.922049	0.772345	0.218024
	significantly up-regulated (4 Stage on Host vs 4 Stage on Bird Medium , p-value <=0.05)
	significantly down-regulated (4 Stage on Host vs 4 Stage on Bird Medium , p-value <=0.05)
Stage 1= fresh conidia
Stage 2 = polar growth
Stage 3 = doubling of long axis
Stage 4= appressorium formation on host
Ahn, N., Kim, S., Choi, W., Im, K.-H., and Lee, Y.-H. 2004. Extracellu_x0002_lar matrix protein gene, EMP1, is required for appressorium formation and pathogenicity of the rice blast fungus, Magnaporthe grisea. Mol. Cells 17:166-173.
Chen, M., Zeng, H., Qiu, D., Guo, L., Yang, X., Shi, H., Zhou, T., and Zhao, J. 2012. Purification and characterization of a novel hypersensi_x0002_tive response-inducing elicitor from Magnaporthe oryzae that triggers defense response in rice. PLoS One 7:e37654
Chen, M., Zhang, C., Zi, Q., Qiu, D., Liu, W., and Zeng, H. 2014. A novel elicitor identified from Magnaporthe oryzae triggers defense responses in tobacco and rice. Plant Cell Rep. 33:1865-1879.
Chen, S., Songkumarn, P., Venu, R. C., Gowda, M., Bellizzi, M., Hu, J., Liu, W., Ebbole, D., Meyers, B., Mitchell, T., and Wang, G.-L. 2013. Identification and characterization of in planta-expressed secreted effector proteins from Magnaporthe oryzae that induce cell death in rice. Mol. Plant-Microbe Interact. 26:191-202
Dai, Y., Jia, Y., Correll, J., Wang, X., and Wang, Y. 2010. Diversifica_x0002_tion and evolution of the avirulence gene AVR-Pita1 in field isolates of Magnaporthe oryzae. Fungal Genet. Biol. 47:973-980.
Dong, Y., Li, Y., Zhao, M., Jing, M., Liu, X., Liu, M., Guo, X., Zhang, X., Chen, Y., Liu, Y., Liu, Y., Ye, W., Zhang, H., Wang, Y., Zheng, X., Wang, P., and Zhang, Z. 2015. Global genome and transcriptome analyses of Magnaporthe oryzae epidemic isolate 98-06 uncover novel effectors and pathogenicity-related genes, revealing gene gain and lose dynamics in genome evolution. PLoS Pathog. 11:e100480…
Fang, Y.-L., Peng, Y.-L., and Fan, J. 2017. The Nep1-like protein family of Magnaporthe oryzae is dispensable for the infection of rice plants. Sci. Rep. 7:4372
Guo, X., Zhong, D., Xie, W., He, Y., Zheng, Y., Lin, Y., Chen, Z., Han, Y., Tian, D., Liu, W., Wang, F., Wang, Z., and Chen, S. 2019. Func_x0002_tional identification of novel cell death-inducing effector proteins from Magnaporthe oryzae. Rice (N. Y.) 12:59
Han, Y., Song, L., Peng, C., Liu, X., Liu, L., Zhang, Y., Wang, W., Zhou, J., Wang, S., Ebbole, D., Wang, Z., and Lu, G. D. 2019. A Magnaporthe chitinase interacts with a rice jacalin-related lectin to promote host colonization. Plant Physiol. 179:1416-1430
Irieda, H., Inoue, Y., Mori, M., Yamada, K., Oshikawa, Y., Saitoh, H., Uemura, A., Terauchi, R., Kitakura, S., Kosaka, A., Singkaravanit_x0002_Ogawa, S., and Takano, Y. 2019. Conserved fungal effector suppresses PAMP-triggered immunity by targeting plant immune kinases. Proc. Natl. Acad. Sci. U.S.A. 116:496-505.
Jeong, J. S., Mitchell, T. K., and Dean, R. A. 2007. The Magnaporthe grisea snodprot1 homolog, MSP1, is required for virulence. FEMS Microbiol. Lett. 273:157-165
Kang, S., Sweigard, J. A., and Valent, B. 1995. The PWL host specificity gene family in the blast fungus Magnaporthe grisea. Mol. Plant_x0002_Microbe Interact. 8:939-94
Kim, S., Ahn, I.-P., Rho, H.-S., and Lee, Y.-H. 2005. MHP1, a Magnaporthe grisea hydrophobin gene, is required for fungal develop_x0002_ment and plant colonization. Mol. Microbiol. 57:1224-1237.
Kim, S., Kim, C.-Y., Park, S.-Y., Kim, K.-T., Jeon, J., Chung, H., Choi, G., Kwon, S., Choi, J., Jeon, J., Jeon, J.-S., Khang, C. H., Kang, S., and Lee, Y.-H. 2020. Two nuclear effectors of the rice blast fungus modulate host
Li, W., Wang, B., Wu, J., Lu, G., Hu, Y., Zhang, X., Zhang, Z., Zhao, Q., Feng, Q., Zhang, H., Wang, Z., Wang, G., Han, B., Wang, Z., and Zhou, B. 2009. The Magnaporthe oryzae avirulence gene AvrPiz-t encodes a predicted secreted protein that triggers the immunity in rice mediated by the blast resistance gene Piz-t. Mol. Plant-Microbe Inter_x0002_act. 22:411-420
Mentlak, T. A., Kombrink, A., Shinya, T., Ryder, L. S., Otomo, I., Saitoh, H., Terauchi, R., Nishizawa, Y., Shibuya, N., Thomma, B. P. H. J., and Talbot, N. J. 2012. Effector-mediated suppression of chitin_x0002_triggered immunity by Magnaporthe oryzae is necessary for rice blast disease. Plant Cell 24:322-335
Mogga, V., Delventhal, R., Weidenbach, D., Langer, S., Bertram, P. M., Andresen, K., Thines, E., Kroj, T., and Schaffrath, U. 2016. Magnaporthe oryzae effectors MoHEG13 and MoHEG16 interfere with host infection and MoHEG13 counteracts cell death caused by Magnaporthe-NLPs in tobacco. Plant Cell Rep. 35:1169-1185
Mosquera, G., Giraldo, M. C., Khang, C. H., Coughlan, S., and Valent, B. 2009. Interaction transcriptome analysis identifies Magnaporthe oryzae BAS1-4 as Biotrophy-associated secreted proteins in rice blast disease. Plant Cell 21:1273-1290.
Ray, S., Singh, P. K., Gupta, D. K., Mahato, A. K., Sarkar, C., Rathour, R., Singh, N. K., and Sharma, T. R. 2016. Analysis of Magnaporthe oryzae genome reveals a fungal effector, which is able to induce resis_x0002_tance response in transgenic rice line containing resistance gene, Pi54. Front. Plant Sci. 7:1140.
Saitoh, H., Fujisawa, S., Mitsuoka, C., Ito, A., Hirabuchi, A., Ikeda, K., Irieda, H., Yoshino, K., Yoshida, K., Matsumura, H., Tosa, Y., Win, J., Kamoun, S., Takano, Y., and Terauchi, R. 2012. Large-scale gene disruption in Magnaporthe oryzae identifies MC69, a secreted protein required for infection by monocot and dicot fungal pathogens. PLoS Pathog. 8:e1002711
Sharpee, W., Oh, Y., Yi, M., Franck, W., Eyre, A., Okagaki, L. H., Valent, B., and Dean, R. A. 2017. Identification and characterization of suppressors of plant cell death (SPD) effectors from Magnaporthe oryzae. Mol. Plant Pathol. 18:850-863.
Sweigard, J. A., Carroll, A. M., Kang, S., Farrall, L., Chumley, F. G., and Valent, B. 1995. Identification, cloning, and characterization of PWL2, a gene for host species specificity in the rice blast fungus. Plant Cell 7:1221-1233
Talbot, N. J., Ebbole, D. J., and Hamer, J. E. 1993. Identification and characterization of MPG1, a gene involved in pathogenicity from the rice blast fungus Magnaporthe grisea. Plant Cell 5:1575-1590
Wu, J., Kou, Y., Bao, J., Li, Y., Tang, M., Zhu, X., Ponaya, A., Xiao, G., Li, J., Li, C., Song, M. Y., Cumagun, C. J. R., Deng, Q., Lu, G., Jeon, J. S., Naqvi, N. I., and Zhou, B. 2015. Comparative genomics identi_x0002_fies the Magnaporthe oryzae avirulence effector AvrPi9 that triggers Pi9-mediated blast resistance in rice. New Phytol. 206:1463-1475
Yang, Y., Zhang, H., Li, G., Li, W., Wang, X., and Song, F. 2009. Ectopic expression of MgSM1, a Cerato-platanin family protein from Magnaporthe grisea, confers broad-spectrum disease resistance in Arabidopsis. Plant Biotechnol. J. 7:763-777
Yoshida, K., Saitoh, H., Fujisawa, S., Kanzaki, H., Matsumura, H., Yoshida, K., Tosa, Y., Chuma, I., Takano, Y., Win, J., Kamoun, S., and Terauchi, R. 2009. Association genetics reveals three novel aviru_x0002_lence genes from the rice blast fungal pathogen Magnaporthe oryzae. Plant Cell 21:1573-1591
Zhang, S., Wang, L., Wu, W., He, L., Yang, X., and Pan, Q. 2015. Func_x0002_tion and evolution of Magnaporthe oryzae avirulence gene AvrPib responding to the rice blast resistance gene Pib. Sci. Rep. 5:11642
