# Supplementary material for: Comparative Transcriptomics of Fusarium graminearum and Magnaporthe oryzae Spore Germination Leading up To Infection
Source: mBio. 2023 Jan 4;14(1):e02442-22. doi: 10.1128/mbio.02442-22 (PMC9973345; doi:10.1128/mbio.02442-22)
Supplement: TABLE S5 [file mbio.02442-22-s0008.xlsx]

## Sheet: Table S5A
Supplemental Table 5A. Analysis of genes encoding secondary metabolites in F. graminarum on host
Gene id	FungiDB annotation	Class	pfam	P-value Stage 1	P-value Stage 2	P-value Stage 3	P-value Stage 4	Log2FC Stage 4
FGRRES_01743	acetyl-coenzyme A synthetase (662 aa)	NRPS-TPS	PF16177, Acetyl-coenzyme A synthetase, N-terminal domain; PF00501, AMP-dependent synthetase/ligase; PF13193, AMP-binding enzyme, C-terminal domain.	2.45195e-08	0.0803168	9.27066e-06	2.55031e-22
FGRRES_01790	polyketide synthase (2465 aa)	PKS	PF00109,Beta-ketoacyl synthase, N-terminal; PF02801, Beta-ketoacyl synthase, C-terminal; PF16197, Ketoacyl-synthetase, C-terminal extension; PF00698, Acyl transferase; PF14765, Polyketide synthase, dehydratase domain; PF08242, Methyltransferase type 12; PF08240, Alcohol dehydrogenase, N-terminal; PF00107, Alcohol dehydrogenase, C-terminal; PF08659, Polyketide synthase, ketoreductase domain; PF005…	0.398509	1	0.60258	1.67879e-15	9.098
FGRRES_02251	Hypothetical protein (1049 aa)	NRPS	PF00501, AMP-dependent synthetase/ligase; PF07993, Male sterility, NAD-binding.	0.012269	0.01418	7.36385e-05	3.69266e-25	5.443
FGRRES_02280	polyketide synthase (254 aa)	PKS	PF13561	0.327756	1.68561e-19	0.00849193	0.86994
FGRRES_02324	polyketide synthase (2067 aa)	PKS-NRPS	PF16073, Starter unit:ACP transacylase;PF00109, Beta-ketoacyl synthase, N-terminal; PF02801, Beta-ketoacyl synthase, C-terminal; PF00698, Acyl transferase; PF14765, Polyketide synthase, dehydratase domain; PF00550, Phosphopantetheine binding ACP domain; PF00975, Thioesterase.	0.0096685	0.49338	0.388269	0.018104	4.774
FGRRES_02325	conidial pigment polyketide synthase partial (152 aa)	PKS	PF07110, EthD domain.	No counts	No counts	No counts	No counts
FGRRES_02394	nonribosomal peptide synthetase (2325 aa)	PKS-NRPS	PF00501, AMP-dependent synthetase/ligase; PF00668, Condensation domain; PF00550, Phosphopantetheine binding ACP domain; PF07993, Male sterility, NAD-binding.	No counts	No counts	No counts	No counts
FGRRES_02873	4-coumarate-- ligase 7 (574 aa)	PKS	PF00501, AMP-dependent synthetase/ligase; PF13193, AMP-binding enzyme, C-terminal domain.	3.36576e-06	2.13454e-18	2.29047e-09	1.65508e-06	3.273
FGRRES_03245	nonribosomal peptide synthetase (994 aa)	NRPS	PF00501, AMP-dependent synthetase/ligase.	0.00134117	0.00592199	1.17289e-08	2.95526e-29	7.417
FGRRES_03257	linear gramicidin synthase subunit d (1056 aa)	NRPS	PF00501, AMP-dependent synthetase/ligase; PF00550, Phosphopantetheine binding ACP domain; PF07993, Male sterility, NAD-binding.	0.0519833	0.477352	0.19485	0.000999303	3.328
FGRRES_03340	polyketide synthase (2565 aa)	PKS	PF00109, Beta-ketoacyl synthase, N-terminal;PF02801, Beta-ketoacyl synthase, C-terminal;PF16197, Ketoacyl-synthetase, C-terminal extension;PF00698, Acyl transferase;PF14765, Polyketide synthase, dehydratase domain; PF08242, Methyltransferase type 12; PF08659, Polyketide synthase, ketoreductase domain; PF00550, Phosphopantetheine binding ACP domain.	0.511274	1	0.324828	4.38589e-09	4.045
FGRRES_03494	aristolochene synthase (371 aa)	PKS	PF19086, Terpene_syn_C_2	0.0995446	0.00111202	0.0568345	0.00426769	-2.044
FGRRES_03747	nonribosomal peptide synthetase (2071 aa)	NRPS	PF00501, AMP-dependent synthetase/ligase; PF00668, Condensation domain; PF00550, Phosphopantetheine binding ACP domain.	0.00186792	0.794177	1.74835e-10	0.140189
FGRRES_03964	polyketide synthase (2029 aa)	PKS	PF16073, Starter unit:ACP transacylase; PF00109, Beta-ketoacyl synthase, N-terminal; PF02801, Beta-ketoacyl synthase, C-terminal; PF16197, Ketoacyl-synthetase, C-terminal extension; PF00698, Acyl transferase; PF14765, Polyketide synthase, dehydratase domain; PF00550, Phosphopantetheine binding ACP domain; PF00975, Thioesterase.	1	0.357778	0.142484	2.48434e-28	7.144
FGRRES_04333	long-chain acyl- synthetase (575 aa)	NRPS-like	PF00501, AMP-dependent synthetase/ligase; PF13193, AMP-binding enzyme, C-terminal domain.	7.17272e-05	0.0734071	6.78079e-08	8.52886e-09	-3.246
FGRRES_04488	ab hydrolase superfamily yvam (274 aa)	PKS	PF00561, Alpha/beta hydrolase fold-1	0.397769	0.537104	0.00803963	5.66637e-05	2.337
FGRRES_04588	polyketide synthase (2172 aa)	PKS	PF16073, Starter unit:ACP transacylase; PF00109, Beta-ketoacyl synthase, N-terminal; PF02801, Beta-ketoacyl synthase, C-terminal; PF00698, Acyl transferase;PF14765, Polyketide synthase, dehydratase domain; PF00550, Phosphopantetheine binding ACP domain; PF18558, Methyltransferase, fungal type, helix-turn-helix domain; PF08242, Methyltransferase type 12	0.00254627	1	0.0447859	2.03406e-43	11.281
FGRRES_04591	geranylgeranyl pyrophosphate synthetase (368 aa)	PKS-PTS	PF00348, Polyprenyl synthetase.	1	1	1	1.45485e-42	11.918
FGRRES_04694	polyketide synthase (2563 aa)	PKS	PF00109, Beta-ketoacyl synthase, N-terminal;PF02801, Beta-ketoacyl synthase, C-terminal;PF16197, Ketoacyl-synthetase, C-terminal extension;PF00698, Acyl transferase;PF14765, Polyketide synthase, dehydratase domain; PF08659, Polyketide synthase, ketoreductase domain; PF00550, Phosphopantetheine binding ACP domain; PF08242, Methyltransferase type 12; PF00107, Alcohol dehydrogenase, C-terminal.	No counts	No counts	No counts	No counts
FGRRES_05322	fatty acid synthase subunit beta dehydratase (2104 aa)	PKS	PF17828, Fatty acid synthase subunit beta, N-terminal domain; PF16073, Starter unit:ACP transacylase; PF08354, Domain of unknown function DUF1729; PF17951, Fatty acid synthase, meander beta sheet domain; PF13452, N-terminal of MaoC-like dehydratase; PF01575, MaoC-like dehydratase domain; PF00698, Acyl transferase.	0.0441623	0.0168342	0.0237475	0.00189498	-1.691
FGRRES_05372	nonribosomal peptide synthetase (4829 aa)	NRPS	PF00501, AMP-dependent synthetase/ligase; PF00668, Condensation domain; PF00550, Phosphopantetheine binding ACP domain.	0.698714	0.00139449	0.862195	5.32746e-08	2.744
FGRRES_06444	longiborneol synthase (334 aa)	TPS	PF06330, Trichodiene synthase (TRI5)	1	1	0.218367	6.62342e-13	6.293
FGRRES_06462	coenzyme a synthetase (1644 aa)	NRPS	PF00501, AMP-dependent synthetase/ligase; PF00550, Phosphopantetheine binding ACP domain.	1	0.000562127	0.212382	2.64785e-45	11.846
FGRRES_06507	linear gramicidin synthase subunit d (1282 aa)	NRPS	PF00501, AMP-dependent synthetase/ligase; PF00550, Phosphopantetheine binding ACP domain; PF07993, Male sterility, NAD-binding; PF00106, Short-chain dehydrogenase/reductase SDR.	0.433755	0.318365	0.031116	3.28005e-08	-2.295
FGRRES_07798	polyketide synthase (3920 aa)	PKS-NRPS	PF00109, Beta-ketoacyl synthase, N-terminal;PF02801, Beta-ketoacyl synthase, C-terminal;PF16197, Ketoacyl-synthetase, C-terminal extension;PF00698, Acyl transferase;PF14765, Polyketide synthase, dehydratase domain; PF08659, Polyketide synthase, ketoreductase domain; PF00550, Phosphopantetheine binding ACP domain; PF08242, Methyltransferase type 12; PF00501, AMP-dependent synthetase/ligase; PF0066…	No counts	No counts	No counts	No counts
FGRRES_08181	presilphiperfolan-8-beta-ol synthase (402 aa)	TPS	PF19086	No counts	No counts	No counts	No counts
FGRRES_08208	polyketide synthase (2554 aa)	PKS-NRPS	PF00109, Beta-ketoacyl synthase, N-terminal;PF02801, Beta-ketoacyl synthase, C-terminal;PF16197, Ketoacyl-synthetase, C-terminal extension;PF00698, Acyl transferase;PF14765, Polyketide synthase, dehydratase domain; PF08659, Polyketide synthase, ketoreductase domain; PF00550, Phosphopantetheine binding ACP domain; PF08242, Methyltransferase type 12; PF13602	No counts	No counts	No counts	No counts
FGRRES_08209	nonribosomal peptide synthetase (4423 aa)	NRPS	PF00501, AMP-dependent synthetase/ligase; PF00668, Condensation domain; PF00550, Phosphopantetheine binding ACP domain; PF07993, Male sterility, NAD-binding.	No counts	No counts	No counts	No counts
FGRRES_08795	polyketide synthase (2350 aa)	PKS	PF00109, Beta-ketoacyl synthase, N-terminal;PF02801, Beta-ketoacyl synthase, C-terminal;PF16197, Ketoacyl-synthetase, C-terminal extension;PF00698, Acyl transferase;PF14765, Polyketide synthase, dehydratase domain; PF08659, Polyketide synthase, ketoreductase domain.	0.00236429	0.257524	0.0930853	6.53564e-30	8.132
FGRRES_09381	squalene synthetase (462 aa)	TPS	PF00494	0.0519872	0.000156429	6.46886e-05	3.52621e-07	1.37
FGRRES_10397	longiborneol synthase (339 aa)	TPS	PF06330, Trichodiene synthase (TRI5)	0.407652	1	1	9.35351e-16	9.801
FGRRES_10464	polyketide synthase (2642 aa)	PKS-NRPS	PF00109, Beta-ketoacyl synthase, N-terminal;PF02801, Beta-ketoacyl synthase, C-terminal;PF16197, Ketoacyl-synthetase, C-terminal extension;PF00698, Acyl transferase;PF14765, Polyketide synthase, dehydratase domain; PF08659, Polyketide synthase, ketoreductase domain; PF08242, Methyltransferase type 12;	No counts	No counts	No counts	No counts
FGRRES_10617	hypothetical protein (1068 aa)	NRPS	PF00501, AMP-dependent synthetase/ligase; PF00550, Phosphopantetheine binding ACP domain; PF07993, Male sterility, NAD-binding.	2.1155e-07	0.0688029	0.469383	1.16066e-08	4.22
FGRRES_10933	decaprenyl-diphosphate synthase subunit 1 (457 aa)	TPS	PF00348, Polyprenyl synthetase.	2.57402e-05	4.13366e-14	5.40707e-11	1.13979e-28
FGRRES_10990	nonribosomal peptide synthetase (819 aa)	NRPS	PF00501, AMP-dependent synthetase/ligase; PF00550, Phosphopantetheine binding ACP domain.	0.646868	1	1	6.19934e-93	15.291
FGRRES_11026	nonribosomal peptide synthetase (4747 aa)	NRPS	PF00501, AMP-dependent synthetase/ligase; PF00668, Condensation domain; PF00550, Phosphopantetheine binding ACP domain.	0.90708	0.57269	0.0523082	1.30114e-08	7.573
FGRRES_11327	presilphiperfolan-8-beta-ol synthase ( 361 aa)	TPS	PF19086	No counts	No counts	No counts	No counts
FGRRES_11395	nonribosomal peptide synthetase (2381 aa)	NRPS	PF00501, AMP-dependent synthetase/ligase; PF00668, Condensation domain; PF00550, Phosphopantetheine binding ACP domain.	0.0642165	1	0.461252	1.14674e-42	9.807
FGRRES_12922	Acyl- synthetase family member mitochondrial (562 aa)	NRPS	PF13193, AMP-binding enzyme, C-terminal domain; PF00501, AMP-dependent synthetase/ligase.	No counts	No counts	No counts	No counts
FGRRES_15742	presilphiperfolan-8beta-ol + diphosphate synthase (340 aa)	TPS	PF19086	0.000259142	0.163823	0.00757064	0.0559569
FGRRES_15872	nonribosomal peptide (1649 aa)	NRPS	PF00501, AMP-dependent synthetase/ligase; PF00550, Phosphopantetheine binding ACP domain; PF07993, Male sterility, NAD-binding; PF00266, Aminotransferase class V domain.	0.94059	0.0906628	0.0095285	1.45548e-07	4.521
FGRRES_15980	polyketide synthase (2038 aa)	PKS	PF00109, Beta-ketoacyl synthase, N-terminal;PF02801, Beta-ketoacyl synthase, C-terminal;PF00698, Acyl transferase;PF14765, Polyketide synthase, dehydratase domain; PF00550, Phosphopantetheine binding ACP domain; PF00975, Thioesterase; PF16073, Starter unit:ACP transacylase.	No counts	No counts	No counts	No counts
FGRRES_16213	nonribosomal peptide synthetase (1242 aa)	NRPS	PF00501, AMP-dependent synthetase/ligase; PF00550, Phosphopantetheine binding ACP domain; PF02458, Transferase.	No counts	No counts	No counts	No counts
FGRRES_16594	l-aminoadipate-semialdehyde dehydrogenase large subunit ( 1181 aa)	NRPS	PF00501, AMP-dependent synthetase/ligase; PF07993, Male sterility, NAD-binding; PF00550, Phosphopantetheine binding ACP domain.	0.114499	1.36853e-10	0.000296771	1.05259e-06	-2.212
FGRRES_16873	terpene synthase metal-containing (394 aa)	TPS	PF19086	0.0204431	0.431059	0.0010533	2.4911e-81	11.287
FGRRES_17057	long-chain-fatty-acid- ligase (1224 aa)	NRPS-like	PF13193, AMP-binding enzyme, C-terminal domain; PF00501, AMP-dependent synthetase/ligase.	0.02476	0.00171552	0.369648	0.024615	1.085
FGRRES_17168	polyketide synthase (2287 aa)	PKS	PF00109, Beta-ketoacyl synthase, N-terminal;PF02801, Beta-ketoacyl synthase, C-terminal;PF00698, Acyl transferase;PF14765, Polyketide synthase, dehydratase domain; PF00550, Phosphopantetheine binding ACP domain; PF16073, Starter unit:ACP transacylase; PF07993, NAD_binding_4.	0.00137915	0.00707922	0.177256	0.0625445
FGRRES_17386	nonribosomal peptide synthetase (9539 aa)	PKS-NRPS	PF00501, AMP-dependent synthetase/ligase; PF00550, Phosphopantetheine binding ACP domain; PF00668, Condensation domain.	0.00295995	0.0812873	0.0546427	0.417444
FGRRES_17387	polyketide synthase (2412 aa)	PKS	PF00109, Beta-ketoacyl synthase, N-terminal;PF02801, Beta-ketoacyl synthase, C-terminal;PF16197, Ketoacyl-synthetase, C-terminal extension;PF00698, Acyl transferase;PF14765, Polyketide synthase, dehydratase domain; PF08659, Polyketide synthase, ketoreductase domain; PF00550, Phosphopantetheine binding ACP domain; PF00107, Alcohol dehydrogenase, C-terminal.	No counts	No counts	No counts	No counts
FGRRES_17487	nonribosomal peptide synthetase (1197 aa)	NRPS	PF00501, AMP-dependent synthetase/ligase; PF00668, Condensation domain; PF00550, Phosphopantetheine binding ACP domain; PF07993, Male sterility, NAD-binding.	0.00328776	0.27456	0.285673	5.24148e-38	7.438
FGRRES_17574	nonribosomal peptide synthetase (1026 aa)	NPS	PF00501, AMP-dependent synthetase/ligase	0.0109721	0.151122	1.64777e-06	3.69498e-49	14.682
FGRRES_17587	Aerobactin siderophore (544 aa)	Siderophore	IPR007310, Aerobactin siderophore biosynthesis, IucA/IucC, N-terminal; PF06276, Ferric iron reductase FhuF domain.	0.0314515	0.285762	0.765473	0.00374213	1.827
FGRRES_17677	polyketide synthase (3111 aa)	PKS	PF00109, Beta-ketoacyl synthase, N-terminal;PF02801, Beta-ketoacyl synthase, C-terminal;PF16197, Ketoacyl-synthetase, C-terminal extension;PF00698, Acyl transferase;PF14765, Polyketide synthase, dehydratase domain; PF08659, Polyketide synthase, ketoreductase domain; PF00550, Phosphopantetheine binding ACP domain. PF08242, Methyltransferase type 12; PF13602; PF00755, Choline/carnitine acyltransfer…	0.227193	0.229788	0.00806861	4.58116e-16	5.114
FGRRES_17725	geranylgeranyl pyrophosphate synthetase (416 aa)	TPS	PF00348, Polyprenyl synthetase.	0.0261721	0.00268721	0.928708	0.057149
FGRRES_17745	polyketide synthase (2352 aa)	PKS	PF00109, Beta-ketoacyl synthase, N-terminal;PF02801, Beta-ketoacyl synthase, C-terminal;PF16197, Ketoacyl-synthetase, C-terminal extension;PF00698, Acyl transferase;PF14765, Polyketide synthase, dehydratase domain; PF08659, Polyketide synthase, ketoreductase domain; PF00550, Phosphopantetheine binding ACP domain; PF13602.	No counts	No counts	No counts	No counts
	significantly up-regulated (4 Stage on Host vs 4 Stage on Bird Medium , p-value <=0.05)
	significantly down-regulated (4 Stage on Host vs 4 Stage on Bird Medium , p-value <=0.05)
Stage 1= fresh conidia
Stage 2 = polar growth
Stage 3 = doubling of long axis
Stage 4= appressorium formation on host
PKS=polyketide synthase
NRPS=Non-ribosomal peptide synthase
PKS-NRPS = hybrid
TPS= terpene synthase

## Sheet: Table S5B
Supplemental Table 5B. Analysis of genes encoding secondary metabolites in M. oryzae on host
Gene id	Broad Institute Annotation	Class	pfam	P-value Stage 1	P-value Stage 2	P-value Stage 3	P-value Stage 4	Log2FC Stage 4
MGG_12480	predicted protein (405 aa)	DMATS	Tryptophan dimethylallyltransferase (PF11991) 11->365	0.000181842	0.0158707	0.000263694	0.0119219	-2.74351
MGG_14722	ent-kaurene synthase (955 aa)	DTC		0.208825	1	1	6.37817e-29	9.95938
MGG_00022	Bassianolide synthetase (4067 aa)	NRPS	AMP-binding enzyme (PF00501) 371->775, Phosphopantetheine attachment site (PF00550) 901->964, Condensation domain (PF00668) 988->1279, AMP-binding enzyme (PF00501) 1475->1867, Phosphopantetheine attachment site (PF00550) 2442->2502, Condensation domain (P	0.918422	0.853143	0.803376	4.25862e-27	11.8889
MGG_14967	tyrocidine synthetase 1 (5418 aa)	NRPS	AMP-binding enzyme (PF00501) 27->415, Condensation domain (PF00668) 619->931, Phosphopantetheine attachment site (PF00550) 1143->1206, Condensation domain (PF00668) 1280->1582, AMP-binding enzyme (PF00501) 1782->2184, Phosphopantetheine attachment site (P	0.645803	0.234143	0.399531	0.0573194
MGG_14767	phenyloxazoline synthase mbtB (2177 aa)	NRPS	AMP-binding enzyme (PF00501) 232->653, Phosphopantetheine attachment site (PF00550) 788->848, Condensation domain (PF00668) 894->1165, Phosphopantetheine attachment site (PF00550) 1449->1512, Condensation domain (PF00668) 1566->1858	0.734968	0.826774	0.105405	0.000111212	-5.29895
MGG_12175	tyrocidine synthetase 1 (4838 aa)	NRPS	AMP-binding enzyme (PF00501) 28->358, Condensation domain (PF00668) 480->754, AMP-binding enzyme (PF00501) 946->1340, Phosphopantetheine attachment site (PF00550) 1463->1526, Condensation domain (PF00668) 1577->1856, Phosphopantetheine attachment site (PF	0.273393	0.0164197	0.119252	0.00282578	1.87741
MGG_07858	gramicidin synthetase (4703 aa)	NRPS	AMP-binding enzyme (PF00501) 294->650, Phosphopantetheine attachment site (PF00550) 805->870, Condensation domain (PF00668) 967->1137, AMP-binding enzyme (PF00501) 1319->1716, Phosphopantetheine attachment site (PF00550) 1839->1902, Condensation domain (P	0.103925	0.199174	0.0793805	0.0361865
MGG_02351	tyrocidine synthetase 1 (5291 aa)	NRPS	AMP-binding enzyme (PF00501) 60->456, Phosphopantetheine attachment site (PF00550) 452->507, Condensation domain (PF00668) 551->830, AMP-binding enzyme (PF00501) 1031->1430, Phosphopantetheine attachment site (PF00550) 1556->1620, Condensation domain (PF0	0.852437	1	0.726519	3.14174e-20	8.51339
MGG_16971	Putative uncharacterized protein (1054 aa)	NRPS-like	AMP-binding (PF00501)	0.468067	0.655177	0.56611	0.100979
MGG_15682	Putative uncharacterized protein (714 aa)	NRPS-like	AMP-binding (PF00501)	0.37853	0.460421	0.439039	9.23036e-20	5.20164
MGG_12589	4-coumarate-CoA ligase 1 (578 aa)	NRPS-like	AMP-binding (PF00501)	0.0251574	1	1	9.70517e-17	2.59646
MGG_08288	short-chain-fatty-acid-CoA ligase (579 aa)	NRPS-like	AMP-binding (PF00501)	0.594043	0.199415	0.13216	0.149177
MGG_06199	Peroxisomal-coenzyme A synthetase (522 aa)	NRPS-like	AMP-binding_C (PF13193)	0.991932	0.00166702	0.448805	5.90098e-05	-1.3097
MGG_05491	L-aminoadipate-semialdehyde dehydrogenase (1049 aa)	NRPS-like	AMP-binding (PF00501)	0.89779	0.603223	0.628313	0.796292
MGG_04646	2-succinylbenzoate-CoA ligase (637 aa)	NRPS-like	AMP-binding (PF00501), AMP-binding_C (PF13193)	0.798776	0.413197	0.205281	0.387188
MGG_03401	conserved hypothetical protein (2731 aa)	NRPS-like	Condensation domain (PF00668) 280->575, Condensation domain (PF00668) 761->1052, AMP-binding enzyme (PF00501) 1183->1571, Condensation domain (PF00668) 1846->2124	0.661029	0.306031	0.24008	0.319772
MGG_03290	N-(5-amino-5-carboxypentanoyl)-L-cysteinyl-D-valine synthase (1281 aa)	NRPS-like	AMP-binding enzyme (PF00501) 35->441, Phosphopantetheine attachment site (PF00550) 542->601, Male sterility protein (PF07993) 654->895, short chain dehydrogenase (PF00106) 1040->1205	0.273757	0.165741	0.301749	0.428215
MGG_03201	acetyl-coenzyme A synthetase (670 aa)	NRPS-like	AMP-binding_C (PF13193)	0.12676	0.611855	0.946216	0.00019459	1.79325
MGG_02611	L-aminoadipate-semialdehyde dehydrogenase (1188 aa)	NRPS-like	AMP-binding (PF00501), AMP-binding_C (PF13193)	0.0223362	0.00192958	0.00163792	3.93582e-05	-1.45055
MGG_00385	L-aminoadipate-semialdehyde dehydrogenase (1106 aa)	NRPS-like	AMP-binding (PF00501), PP-binding (PF00550)	0.0522303	0.0223239	0.123596	0.000436451	-2.97999
MGG_15100	polyketide synthase (2935 aa)	PKS	Beta-ketoacyl synthase, N-terminal domain (PF00109) 12->194, Beta-ketoacyl synthase, C-terminal domain (PF02801) 211->328, Acyl transferase domain (PF00698) 491->818, Methyltransferase domain (PF08242) 1364->1465, KR domain (PF08659) 2075->2250, Condensat	0.580292	0.105194	0.438979	0.188775
MGG_14897	polyketide synthase (4059 aa)	PKS	Beta-ketoacyl synthase, N-terminal domain (PF00109) 1->239, Beta-ketoacyl synthase, C-terminal domain (PF02801) 248->376, Acyl transferase domain (PF00698) 567->760, KR domain (PF08659) 2113->2269, Condensation domain (PF00668) 2560->2871, AMP-binding enz	0.631828	0.748738	0.58292	6.52471e-06	4.19112
MGG_14831	fatty acid synthase S-acetyltransferase (2499 aa)	PKS	Beta-ketoacyl synthase, N-terminal domain (PF00109) 36->286, Beta-ketoacyl synthase, C-terminal domain (PF02801) 295->412, Acyl transferase domain (PF00698) 527->859, Methyltransferase domain (PF08242) 1412->1518, Alcohol dehydrogenase GroES-like domain (	0.73399	0.0521738	0.987632	0.00438964	-3.36149
MGG_14042	quinone oxidoreductase (1662 aa)	PKS	Beta-ketoacyl synthase, N-terminal domain (PF00109) 10->37, Acyl transferase domain (PF00698) 36->195, Alcohol dehydrogenase GroES-like domain (PF08240) 938->996, Zinc-binding dehydrogenase (PF00107) 1058->1176, short chain dehydrogenase (PF00106) 1280->1	0.0522846	0.680968	0.631691	0.0291219
MGG_12613	6-methylsalicylic acid synthase (2424 aa)	PKS	Beta-ketoacyl synthase, N-terminal domain (PF00109) 20->79, Beta-ketoacyl synthase, N-terminal domain (PF00109) 96->242, Beta-ketoacyl synthase, C-terminal domain (PF02801) 251->367, Acyl transferase domain (PF00698) 551->843, Zinc-binding dehydrogenase (	0.050063	0.0210458	0.0027268	3.39716e-06	-9.21963
MGG_12214	fatty acid synthase S-acetyltransferase (2606 aa)	PKS	Beta-ketoacyl synthase, N-terminal domain (PF00109) 7->254, Beta-ketoacyl synthase, C-terminal domain (PF02801) 263->380, Acyl transferase domain (PF00698) 611->951, Methyltransferase domain (PF08242) 1501->1613, Alcohol dehydrogenase GroES-like domain (P	0.699887	0.711794	0.513075	6.53897e-21	6.33297
MGG_10011	citrinin polyketide synthase (2272 aa)	PKS	Beta-ketoacyl synthase, N-terminal domain (PF00109) 404->653, Beta-ketoacyl synthase, C-terminal domain (PF02801) 662->777, Acyl transferase domain (PF00698) 948->1216, Phosphopantetheine attachment site (PF00550) 1760->1825, Male sterility protein (PF079	0.00269673	0.261015	0.00081023	2.17958e-05	5.68852
MGG_08236	polyketide synthase (2617 aa)	PKS	Beta-ketoacyl synthase, N-terminal domain (PF00109) 7->255, Beta-ketoacyl synthase, C-terminal domain (PF02801) 267->381, Acyl transferase domain (PF00698) 568->906, Methyltransferase domain (PF08242) 1475->1585, Zinc-binding dehydrogenase (PF00107) 2033-	0.00183117	0.229053	0.0345973	0.4851
MGG_07293	Malonyl CoA-acyl carrier protein transacylase (455 aa)	PKS	Acyl_transf_1 (PF00698)	2.38663e-05	0.625255	0.520838	0.000815514	1.1633
MGG_07219	conidial yellow pigment biosynthesis polyketide synthase (2176 aa)	PKS	Beta-ketoacyl synthase, N-terminal domain (PF00109) 383->631, Beta-ketoacyl synthase, C-terminal domain (PF02801) 639->759, Acyl transferase domain (PF00698) 913->1233, Phosphopantetheine attachment site (PF00550) 1665->1730, Phosphopantetheine attachment	0.815974	0.0426743	0.537947	0.00035946	-4.0681
MGG_05589	lovastatin nonaketide synthase (2253 aa)	PKS	Beta-ketoacyl synthase, N-terminal domain (PF00109) 66->317, Beta-ketoacyl synthase, C-terminal domain (PF02801) 326->442, Acyl transferase domain (PF00698) 594->898, Alcohol dehydrogenase GroES-like domain (PF08240) 1570->1624, Zinc-binding dehydrogenase	0.003567	0.0611385	0.275085	0.173779
MGG_04775	fatty acid synthase S-acetyltransferase (2241 aa)	PKS	Beta-ketoacyl synthase, N-terminal domain (PF00109) 62->294, Beta-ketoacyl synthase, C-terminal domain (PF02801) 303->419, Acyl transferase domain (PF00698) 579->911, Alcohol dehydrogenase GroES-like domain (PF08240) 1552->1615, Zinc-binding dehydrogenase	0.412649	2.92524e-05	1.11091e-06	5.19041e-18	-4.26756
MGG_04118	fatty acid synthase subunit beta dehydratase (389 aa)	PKS	Acyl transferase domain (PF00698) 40->336	0.317583	0.333334	0.461001	2.02814e-06	-2.23175
MGG_00806	polyketide synthase (2759 aa)	PKS	Beta-ketoacyl synthase, N-terminal domain (PF00109) 158->259, Beta-ketoacyl synthase, C-terminal domain (PF02801) 328->444, Acyl transferase domain (PF00698) 699->982, Methyltransferase domain (PF08242) 1622->1727, KR domain (PF08659) 2372->2555, Phosphop	0.244275	0.285518	0.0600173	0.12686
MGG_00428	conidial yellow pigment biosynthesis polyketide synthase (2050 aa)	PKS	Beta-ketoacyl synthase, N-terminal domain (PF00109) 288->539, Beta-ketoacyl synthase, C-terminal domain (PF02801) 548->666, Acyl transferase domain (PF00698) 850->1175, Phosphopantetheine attachment site (PF00550) 1638->1700, Thioesterase domain (PF00975)	0.754663	0.743514	0.0928841	0.012177	-1.12682
MGG_00233	fatty acid synthase S-acetyltransferase (2401 aa)	PKS	Beta-ketoacyl synthase, N-terminal domain (PF00109) 11->262, Beta-ketoacyl synthase, C-terminal domain (PF02801) 271->386, Acyl transferase domain (PF00698) 569->894, Alcohol dehydrogenase GroES-like domain (PF08240) 1702->1759, Zinc-binding dehydrogenase	0.101519	0.0004309	7.3476e-05	0.902738
MGG_12154	fatty acid synthase subunit alpha reductase (1860 aa)	PKS-like	short chain dehydrogenase (PF00106) 648->824, Beta-ketoacyl synthase, N-terminal domain (PF00109) 1150->1358, Beta-ketoacyl synthase, C-terminal domain (PF02801) 1492->1581, 4'-phosphopantetheinyl transferase superfamily (PF01648) 1740->1797	0.179688	0.20601	0.295649	2.66238e-06	-2.33828
MGG_10202	3-oxoacyl-[acyl-carrier-protein] synthase (448 aa)	PKS-like	Beta-ketoacyl synthase, N-terminal domain (PF00109) 4->269, Beta-ketoacyl synthase, C-terminal domain (PF02801) 277->396	0.00856876	0.944309	0.427623	0.0585987
MGG_15272	polyketide synthase (2897 aa)	PKS-NRPS	Beta-ketoacyl synthase, N-terminal domain (PF00109) 4->238, Beta-ketoacyl synthase, C-terminal domain (PF02801) 247->365, Acyl transferase domain (PF00698) 527->842, Methyltransferase domain (PF08242) 1385->1486, KR domain (PF08659) 2047->2226, Phosphopan	0.78284	0.273758	0.830257	1.1439e-06	4.70084
MGG_15097	polyketide synthase (4121 aa)	PKS-NRPS	Beta-ketoacyl synthase, N-terminal domain (PF00109) 5->256, Beta-ketoacyl synthase, C-terminal domain (PF02801) 266->389, Acyl transferase domain (PF00698) 556->881, Methyltransferase domain (PF08242) 1434->1535, KR domain (PF08659) 2137->2310, Condensati	0.149384	0.85452	0.727077	2.08021e-11	10.1272
MGG_12447	polyketide synthase/peptide synthetase (4035 aa)	PKS-NRPS	Beta-ketoacyl synthase, N-terminal domain (PF00109) 11->260, Beta-ketoacyl synthase, C-terminal domain (PF02801) 271->397, Acyl transferase domain (PF00698) 560->889, Methyltransferase domain (PF08242) 1432->1533, KR domain (PF08659) 2144->2317, Phosphopa	0.905429	0.03946	4.03165e+10	2.30752e-08	5.87411
MGG_10671	Pentalenene synthase (479 aa)	TPS	Terpene_syn_C_2 (PF19086)	1	0.75164	0.587076	3.19323e-09	4.69853
MGG_03833	Putative uncharacterized protein (379 aa)	TPS	Terpene_syn_C_2 (PF19086)	0.0196288	0.4519	0.312428	0.290789
MGG_03432	Geranylgeranyl pyrophosphate synthetase (711 aa)	TPS	polyprenyl_synt (PF00348)	0.270601	0.203262	0.128649	0.12638
MGG_03343	Hexaprenyl pyrophosphate synthase (453 aa)	TPS	polyprenyl_synt (PF00348)	0.26746	0.635498	0.160282	0.241512
MGG_01701	Putative uncharacterized protein (634 aa)	TPS	polyprenyl_synt (PF00348)	0.504121	0.504137	0.240455	0.896246
MGG_01628	Putative uncharacterized protein (351 aa)	TPS	Terpene_syn_C_2 (PF19086)	12021191	0.209898	0.0230979	0.758216
MGG_00758	Geranylgeranyl pyrophosphate synthase (412 aa)	TPS	polyprenyl_synt (PF00348)	0.195435	0.403792	0.314897	0.00202631
MGG_14547	Putative uncharacterized protein (273 aa)		adh_short_C2 (PF13561)	0.296635	0.23117	0.70534	1.00343e-05	1.61563
MGG_09239	Squalene synthase (465 aa)		SQS_PSY (PF00494)	0.729569	0.675518	0.322454	0.00529618
	significantly up-regulated (4 Stage on Host vs 4 Stage on Bird Medium , p-value <=0.05)
	significantly down-regulated (4 Stage on Host vs 4 Stage on Bird Medium , p-value <=0.05)
Stage 1= fresh conidia
Stage 2 = polar growth
Stage 3 = doubling of long axis
Stage 4= appressorium formation on host
PKS=polyketide synthase
NRPS=Non-ribosomal peptide synthase
PKS-NRPS = hybrid
DTC = Di-terpene cyclase
DMATS = Dimethylallyl tryptophan synthase
TPS= terpene synthase

## Sheet: Table S5C
Supplemental Table 5C. SM genes in F. graminearum and their orthologs in M. oryzae.
		F. graminearum					Magnaporthe orthologs
Reference backbone gene	Fusarium ID	Protein_ID	Cluster class	SM enzymes nomenclature (Hansen, 2015)	Metabolite	Expression	Protein_ID	Gene_ID	Expresssion
FGRAMPH1_01G04241	FGRRES_01743	CEF73927	NRPS-TPS			YES	XP_003716783	MGG_03201	YES
FGRAMPH1_01G04345	FGRRES_01790	CEF73979.1	PKS-TPS	PKS11		YES	XP_003717431	MGG_14831	YES
FGRAMPH1_01G05425	FGRRES_02251	CEF74517	NRPS			YES	XP_003713189	MGG_16971	NO
FGRAMPH1_01G05503	FGRRES_02280	CEF74556.1	PKS			YES	XP_003710056.1	MGG_14547	YES
FGRAMPH1_01G05593	FGRRES_02324	CEF74601.1	PKS-NRPS	PKS12	Aurofusarin	YES	XP_003715434	MGG_07219	YES
FGRAMPH1_01G05595	FGRRES_02325	CEF74602	PKS			YES	XP_003718648.1	MGG_14687	NO
FGRAMPH1_01G05745	FGRRES_02394	CEF74677.1	PKS-NRPS	NRPS15	Zearalenone	NO	XP_003709121	MGG_02351	YES
FGRAMPH1_01G11511	FGRRES_02873	CEF77559.1	PKS			YES	XP_003720925	MGG_12589	YES
FGRAMPH1_01G12413	FGRRES_03245	SCB65777.1	NRPS			YES	XP_003714300	MGG_15682	YES
FGRAMPH1_01G12439	FGRRES_03257	CEF78022.1	NRPS			NO	XP_003719129	MGG_00017	NO
FGRAMPH1_01G12649	FGRRES_03340	CEF78127.1	PKS	PKS8		YES	XP_003717431	MGG_14831	YES
FGRAMPH1_01G13013	FGRRES_03494	CEF78310	TPS			YES		No significant similarity found
FGRAMPH1_01G13607	FGRRES_03747		NRPS	NRPS6	Triacetylfusarinin	YES		No significant similarity found
FGRAMPH1_01G14139	FGRRES_03964	XP_011321698.1	PKS	PKS14	Orcinol/orsellinic acid	YES	XP_003715434	MGG_07219	YES
FGRAMPH1_01G15033	FGRRES_04333	CEF79318	NRPS-like			YES	XP_003715794	MGG_08288	YES
FGRAMPH1_01G15421	FGRRES_04488	CEF79512.1	PKS15	PKS		YES		No significant similarity found
FGRAMPH1_01G15647	FGRRES_04588	CEF79623.1		PKS15		YES	XP_003717493	MGG_10011	YES
FGRAMPH1_01G15653	FGRRES_04591	CEF79626	PKS-TPS			YES	XP_003718242	MGG_00758	YES
FGRAMPH1_01G16085	FGRRES_04694	CEF87207.1	PKS	PKS2		NO	XP_003719468	MGG_12214	YES
FGRAMPH1_01G17619	FGRRES_05322	CEF86339.1	PKS			YES	XP_003719712	MGG_04118	YES
FGRAMPH1_01G17751	FGRRES_05372	SCB64745.1	NRPS	NRPS2	Ferricrocin/koraiol	YES	XP_003719607	MGG_12175	YES
FGRAMPH1_01G22293	FGRRES_06444	CEF85649	TPS			YES		No significant similarity found
FGRAMPH1_01G22333	FGRRES_06462	CEF85206	NRPS			YES	XP_003712086	MGG_06199	YES
FGRAMPH1_01G22465	FGRRES_06507	CEF82780.1	NRPS	NRPS10		YES	XP_003716672.1	MGG_03290	YES
FGRAMPH1_01G25691	FGRRES_07798	XP_011327617.1	PKS-NRPS	PKS10	NG-391	NO	XP_003715667.1	MGG_12447	YES
FGRAMPH1_01G09299	FGRRES_08181_M	CEF76452.1	TPS		guaia-6,10-diene	NO	XP_003715910	MGG_10671	YES
FGRAMPH1_01G09371	FGRRES_08208	CEF76488.1	PKS-NRPS	PKS6	FusaristatinA	NO	XP_003710791	MGG_13767	NO
FGRAMPH1_01G09373	FGRRES_08209	CEF76489.1		NRPS7	FusaristatinA	NO	XP_003709121.1	MGG_02351	YES
FGRAMPH1_01G10841	FGRRES_08795	CEF77223	PKS	PKS7		YES	XP_003721077	MGG_12613	NO
FGRAMPH1_01G27225	FGRRES_09381	CEF84732	TPS			YES	XP_003709863	MGG_09239	YES
FGRAMPH1_01G07999	FGRRES_10397	CEF75803.1	TPS		Culmorin	YES		No significant similarity found
FGRAMPH1_01G08165	FGRRES_10464	CEF75886.1	PKS-NRPS	PKS9	fusarielin	NO	XP_003715667	MGG_12447	YES
FGRAMPH1_01G08539	FGRRES_10617	CEF76072.1	NRPS			YES	XP_003718691	MGG_00385	YES
FGRAMPH1_01G20835	FGRRES_10933	CEF87550	TPS			YES	XP_003716608	MGG_03343	YES
FGRAMPH1_01G20959	FGRRES_10990	CEF88261		NRPS9		NO	XP_003709121.1	MGG_02351	YES
FGRAMPH1_01G21053	FGRRES_11026	CEF86074	NRPS	NRPS1	Malonichrome	YES	XP_003713094.1	MGG_07858	NO
FGRAMPH1_01G21787	FGRRES_11327	CEF86059	TPS			YES	XP_003715910.1	MGG_10671	NO
FGRAMPH1_01G21959	FGRRES_11395	CEF88223.1	NRPS	NRPS14	chrysogine	YES	XP_003709121.1	MGG_02351	YES
FGRAMPH1_01G22325	FGRRES_12922	CEF83836.1	NRPS			NO	XP_003713637.1	MGG_04646	YES
FGRAMPH1_01G01167	FGRRES_15742	CEF72385.1	TPS			YES	XP_003710125	MGG_10516	NO
FGRAMPH1_01G04087	FGRRES_15872	CEF73851	NRPS	NRPS16		NO	XP_003713094	MGG_07858	NO
FGRAMPH1_01G05749	FGRRES_15980_M	XP_011318309.1		PKS13	Zearalenone	NO	XP_003715799	MGG_08281	NO
FGRAMPH1_01G13581	FGRRES_16213	CEF78594.1	NRPS			NO	XP_003708687	MGG_11099	NO
FGRAMPH1_01G19349	FGRRES_16594	CEF87863	NRPS			YES	XP_003721184	MGG_02611	YES
FGRAMPH1_01G25349	FGRRES_16873	CEF84958	TPS		FusarinC	YES	XP_003710872.1	MGG_04631	NO
FGRAMPH1_01G09651	FGRRES_17057	CEF76628	NRPS-like			YES	XP_003720080	MGG_17747	NO
FGRAMPH1_01G27727	FGRRES_17168	CEF83582.1	PKS	PKS3	fusarubin	NO	XP_003718644	MGG_00428	YES
FGRAMPH1_01G08375	FGRRES_17386	CEF75991.1	PKS-NRPS	NRPS18		NO	XP_003716539	MGG_03401	YES
FGRAMPH1_01G08383	FGRRES_17387	CEF75995.1		PKS1		NO	XP_003721077	MGG_12613	NO
FGRAMPH1_01G20955	FGRRES_17487	CEF87111.1	NRPS	NRPS5		YES	XP_003716539	MGG_03401	YES
FGRAMPH1_01G21717	FGRRES_17574	CEF88281.1	NPS12			YES	XP_003714300	MGG_15682	YES
FGRAMPH1_01G21583	FGRRES_17587	CEF87286	Siderophore			YES		No significant similarity found
FGRAMPH1_01G18777	FGRRES_17677	CEF86964.1	PKS	PKS5		YES	XP_003710791	MGG_13767	NO
FGRAMPH1_01G07277	FGRRES_17725	CEF75443	TPS			YES	XP_003718242	MGG_00758	YES
FGRAMPH1_01G05751	FGRRES_17745	CEF74680.1		PKS4	Zearalenone	NO	XP_003715798.1	MGG_08285	NO

## Sheet: Table S5D
Supplemental Table 5D. Expression profiles of TRI genes associated with DON synthesis presented as log10(FPKM+1) on medium and on host in F. graminearum
		On Medium							On Host
Gene ID		Stage 1	Stage 2	Stage 3	Stage 4		Gene ID		Stage 1	Stage 2	Stage 3	Stage 4
		Log10 (FPKM+1)	Log10 (FPKM+1)	Log10 (FPKM+1)	Log10 (FPKM+1)				Log10 (FPKM+1)	Log10 (FPKM+1)	Log10 (FPKM+1)	Log10 (FPKM+1)
FGRRES_00071	TRI1	0.0336443	0.0206286	0.041585	0.0554687		FGRRES_00071	TRI1	0.045	0	0.049	7.831
FGRRES_03534_M	TRI3	0	0.011274	0	0.00494249		FGRRES_03534_M	TRI3	0.006	0	0	7.238
FGRRES_03535	TRI4	0	0	0	0		FGRRES_03535	TRI4	0.0062	0	0	7.771
FGRRES_03537	TRI5	0	0	0	0		FGRRES_03537	TRI5	0	0	0	0
FGRRES_16251	TRI6	0.0210795	0	0	0		FGRRES_16251	TRI6	0.029	0	0	0
FGRRES_03533	TRI7B	0	0.0255776	0	0.0114037		FGRRES_03533	TRI7B	0	0	0	6.201
FGRRES_03532	TRI8	0.00709312	0	0	0		FGRRES_03532	TRI8	0	0	0.134267	0
FGRRES_03539	TRI9	0	0	0	0		FGRRES_03539	TRI9	0	0	0	0
FGRRES_03538	TRI10	0.0703777	0.0298759	0	0		FGRRES_03538	TRI10	0.114	0	0	7.426
FGRRES_03540	TRI11	0	0	0	0		FGRRES_03540	TRI11	0.007	0	0	7.248
FGRRES_03541	TRI12	0.172977	0.136203	0.0220202	0.022339		FGRRES_03541	TRI12	0.2445	0	0.414	7.059
FGRRES_03543	TRI14	0.00415365	0	0	0.00653907		FGRRES_03543	TRI14	0.006	0	0	0
FGRRES_07896	TRI101	0.154696	0	0	0		FGRRES_07896	TRI101	0.0557	6.65	0	0
	Highlighting indicates stages with opposite expression trends on host versus on medium
