# Supplementary material for: Comparative Transcriptomics of Fusarium graminearum and Magnaporthe oryzae Spore Germination Leading up To Infection
Source: mBio. 2023 Jan 4;14(1):e02442-22. doi: 10.1128/mbio.02442-22 (PMC9973345; doi:10.1128/mbio.02442-22)
Supplement: TABLE S6 [file mbio.02442-22-s0009.xlsx]

## Sheet: Table S6
Supplemental Table 6. Expression profiles of autophagy-related (ATG) genes presented as log10(FPKM+1) on medium and on host in F. graminearum and M. oryzae
Fusarium graminearum
		On Medium					On Host
		Stage 1	Stage 2	Stage 3	Stage 4		Stage 1	Stage 2	Stage 3	Stage 4
		Log10 (FPKM+1)	Log10 (FPKM+1)	Log10 (FPKM+1)	Log10 (FPKM+1)		Log10 (FPKM+1)	Log10 (FPKM+1)	Log10 (FPKM+1)	Log10 (FPKM+1)
FGRRES_05547	ATG1	7.22766	7.44144	6.73199	6.78269		7.21329	6.97152	7.3424	7.58499
FGRRES_10283	ATG2	7.06379	6.4042	6.18058	6.1987		6.84509	6.47496	6.74495	7.16614
FGRRES_08900	ATG3	6.94235	7.08825	7.16119	7.22969		6.7985	7.54745	7.62306	7.58022
FGRRES_10053	ATG5	6.34612	6.6103	6.33832	6.71113		0.0586986	6.81959	6.89566	7.05174
FGRRES_11805	ATG6	0.276093	0	0	0		0.0990922	7.22689	0.0991589	0.248058
FGRRES_10226	ATG7	6.77372	6.8008	6.8752	6.89484		6.5712	7.20456	7.28473	7.44739
FGRRES_10740	ATG8	8.32831	8.14671	7.98254	8.14321		8.44457	8.29037	8.2944	8.85884
FGRRES_13660	ATG9	7.6263	7.11969	6.92152	7.02118		7.46187	6.98894	7.30201	7.67888
FGRRES_15734	ATG11	7.47565	7.05656	7.09846	7.10723		7.45628	7.07457	7.24987	7.48748
FGRRES_13550	ATG12	0.0489442	0	0.112665	0.0191382		0.173355	0	6.2943	6.38654
FGRRES_08491	ATG13	6.26665	0.130662	0.12153	0.138626		0.109742	7.05913	6.66445	6.64811
FGRRES_00675	ATG14	0.0730973	0.0884871	0.0877962	1.44765e-07		1.44765e-07	7.29661	7.22568	0
FGRRES_02519	ATG15	7.46643	6.85112	6.81284	6.89361		7.54017	7.22115	7.33883	7.51182
FGRRES_02566	ATG16	6.62749	6.29766	6.73999	6.86929		6.80935	7.03236	7.10956	7.04168
FGRRES_06510	ATG17	7.68662	7.78017	7.45657	7.58786		7.35962	7.62203	7.62005	7.54327
FGRRES_04297	ATG18	0.2756	6.31763	7.00331	7.04963		6.10842	7.16367	7.23858	7.42989
FGRRES_01225	ATG22	6.23388	0.166115	0.0462442	0.0420415		6.20707	7.12904	6.7212	0
FGRRES_02793_M	ATG23	7.44085	7.43014	7.39845	7.35683		7.1897	7.24672	7.38459	7.30184
FGRRES_09157	ATG24	0.158851	0	0	0		0.0323793	0	7.24978	0
FGRRES_13231	ATG26	6.98791	6.71964	6.46475	6.51129		7.00439	6.75667	7.00743	7.30338
FGRRES_01574	ATG27	7.60709	7.46441	7.71211	7.77164		7.54359	7.88463	7.78211	7.80802
FGRRES_13575	ATG29	7.22702	6.9756	6.83848	6.91068		7.54816	6.96623	7.08031	7.12679
FGRRES_00549	ATG33	6.49339	7.00783	6.83933	6.93479		6.76569	7.0391	6.88227	0.108848
FGRRES_05200	ATG37	7.29542	7.06274	7.16076	7.23742		8.01393	7.77268	7.74709	7.23883
Magnaporthe oryzae
		On Medium					On Host
		Stage 1	Stage 2	Stage 3	Stage 4		Stage 1	Stage 2	Stage 3	Stage 4
		Log10 (FPKM+1)	Log10 (FPKM+1)	Log10 (FPKM+1)	Log10 (FPKM+1)		Log10 (FPKM+1)	Log10 (FPKM+1)	Log10 (FPKM+1)	Log10 (FPKM+1)
MGG_06393	ATG1	7.69562	7.31753	7.28946	7.34463		7.63897	7.43796	7.2899	7.24957
MGG_16734	ATG2	7.39536	7.37483	7.36002	7.59197		7.3216	7.26887	7.26192	7.28712
MGG_17909	ATG3	8.05295	7.92921	7.89735	7.8244		7.99544	7.88912	7.8428	7.86373
MGG_03580	ATG4	7.85856	7.55122	7.52913	7.63318		7.77928	7.65166	7.51328	7.49289
MGG_09262	ATG5	6.79626	7.10822	7.17208	7.33081		6.90354	7.20821	7.24205	7.44902
MGG_03694	ATG6	7.45446	7.57699	7.5995	7.59158		6.97034	7.53082	7.47437	7.44957
MGG_07297	ATG7	6.85449	7.31844	7.31666	7.43225		6.95909	6.97684	7.00416	7.49496
MGG_01062	ATG8	8.66459	8.31812	8.50505	8.30189		8.52577	8.58584	8.44511	8.87015
MGG_09559	ATG9	7.59446	7.3977	7.45098	7.51832		7.3877	7.26306	7.30923	7.43801
MGG_14737	ATG10	0.127132	6.65083	6.64722	6.67438		6.23235	0	6.49733	6.84551
MGG_04486	ATG11	7.03151	7.18042	7.21742	7.33571		6.93614	7.07878	7.10389	7.1983
MGG_00598	ATG12	6.75391	6.81344	6.81943	6.86152		6.65813	6.56469	6.82094	6.94768
MGG_00454	ATG13	7.56469	7.15227	7.42185	7.18377		7.54822	7.44793	7.40549	7.40405
MGG_12828	ATG15	8.2396	7.56912	7.76547	7.7843		8.07814	7.88976	7.78947	7.67467
MGG_05255	ATG16	6.73658	7.1122	7.1243	7.10658		6.93372	6.93761	6.54632	7.06488
MGG_07667	ATG17	7.43567	7.83571	7.86723	7.81667		7.58616	7.73368	7.67666	7.50027
MGG_03139	ATG18	6.5353	7.11856	7.18278	7.23164		6.72186	6.92407	7.11458	7.26975
MGG_09904	ATG22	7.3242	7.47042	7.48881	7.44757		7.24717	7.44719	7.48713	7.64461
MGG_03638	ATG24	6.56245	6.99196	7.11323	7.4741		6.55842	7.2448	7.11125	7.1964
MGG_03459	ATG26	7.6395	7.29539	7.25717	7.36876		7.61356	7.31646	7.27414	7.27383
MGG_02386	ATG27	7.59801	7.59051	7.58123	7.51682		7.55373	7.69041	7.72756	7.65374
MGG_08061	ATG28	7.07795	6.91436	6.93498	6.92942		7.06471	6.95517	6.9688	6.89731
MGG_02790	ATG29	7.21	7.38379	7.37169	7.27341		7.25896	7.14208	7.28176	7.44551
	Highlighting indicates stages with opposite expression trends on host versus on medium
