# Supplementary material for: Comparative Transcriptomics of Fusarium graminearum and Magnaporthe oryzae Spore Germination Leading up To Infection
Source: mBio. 2023 Jan 4;14(1):e02442-22. doi: 10.1128/mbio.02442-22 (PMC9973345; doi:10.1128/mbio.02442-22)
Supplement: TABLE S7 [file mbio.02442-22-s0010.xlsx]

## Sheet: Table S7
Supplemental Table 7. Analysis of genes encoding hydrophobins in F. graminearum and M. oryzae on host
Fusarium graminearum
Gene id	Annotation	pfam	P-value Stage 1	P-value Stage 2	P-value Stage 3	P-value Stage 4	Log2 FC Stage 4
FGRRES_01763 (Hyd1)	hydrophobin (117 aa)		0.216886	0.856705	0.0536319	4.83254e-12	11.5989
FGRRES_01764 (Hyd2)	hypothetical protein (157 aa)		0.311643	0.0342742	0.0187226	4.48965e-14	9.7394
FGRRES_09066 (Hyd3)	hypothetical protein (82 aa)		0.796244	0.0178925	2.73643e-15	4.3892e-07	26.94
FGRRES_03960 (Hyd4)	hydrophobin (170 aa)	Hydrophobin (PF01185) 94->170	0.158723	0.00715566	0.207846	1.76871e-07	-2.4886
FGRRES_01831 (Hyd5)	hypothetical protein (98 aa)	(PF06766) Cerato-ulmin hydrophobin family 30->93	No counts	No counts	No counts	No counts
Magnaporthe oryzae
Gene id	Annotation	pfam	P-value Stage 1	P-value Stage 2	P-value Stage 3	P-value Stage 4	Log2 FC Stage 4
MGG_10315 (MPG1)	hydrophobin (113 aa)	Fungal hydrophobin (PF01185) 9->110	0.792338	0.0188244	0.0408846	0.47591
MGG_01173 (MHP1)	hydrophobin (102 aa)	Hydrophobin_2 Cerato-ulmin hydrophobin family (PF06766) 34->97	No counts	No counts	No counts	0.00178482	24.4322
MGG_09134	hypothetical protein (119 aa)	Cerato-ulmin hydrophobin family (PF06766) 53->115	0.202276	0.100295	0.0287195	4.37884e-20	9.7264
MGG_08354	hypothetical protein (259 aa)	Hydrophobic surface binding protein A (PF12296) 27->149	0.0186628	0.00148039	0.00129458	0.000774274	-2.95
MGG_09460	cell wall protein (251 aa)	Hydrophobic surface binding protein A (PF12296) 32->152	0.122809	0.00961931	0.00184719	2.51478e-06	-2.6
MGG_11009	predicted protein (401 aa)	Hydrophobic surface binding protein A (PF12296) 53->172	0.0525544	0.712801	0.523008	0.0190579	1.5098
MGG_02212	predicted protein (166 aa)	Hydrophobic surface binding protein A (PF12296) 21->137	0.731832	1	1	9.56965e-16	10.3231
MGG_02778	hypothetical protein (181 aa)	Hydrophobic surface binding protein A (PF12296) 20->140	0.0404066	0.0911139	0.233397	0.267279
MGG_03436	hypothetical protein (170 aa)	Hydrophobic surface binding protein A (PF12296) 6->124	0.62135	0.0111284	0.0819077	1.12348e-05	-4.55
MGG_05575	predicted protein (298 aa)	Hydrophobic surface binding protein A (PF12296) 28->152	0.285031	1	1	3.05169e-09	-3.89
MGG_06008	predicted protein (256 aa)	Hydrophobic surface binding protein A (PF12296) 28->151	0.279154	1	0.00894539	2.93454e-08	-4.68
MGG_10105	hypothetical protein (203 aa)	Cerato-ulmin hydrophobin family (PF06766) 56->118	No counts	No counts	No counts	No counts
	significantly up-regulated (4 Stage on Host vs 4 Stage on Bird Medium , p-value <=0.05)
	significantly down-regulated (4 Stage on Host vs 4 Stage on Bird Medium , p-value <=0.05)
Stage 1= fresh conidia
Stage 2 = polar growth
Stage 3 = doubling of long axis
Stage 4= appressorium formation on Host
